# Supplementary material for: The recipes of Philosophy of Science: Characterizing the semantic structure of corpora by means of topic associative rules
Source: PLoS One. 2020 Nov 18;15(11):e0242353. doi: 10.1371/journal.pone.0242353 (PMC7673543; doi:10.1371/journal.pone.0242353)
Supplement: S1 Table — For each cluster, list of the 10 closest articles to cluster centroid (sorted by increasing distance to the centroid). (XLSX) [file pone.0242353.s001.xlsx]

## Sheet: Top-10 articles per cluster
Clusters	Articles
Cluster 1 - Relativity	Clifton, Robert K. (1989) Some Recent Controversy over the Possibility of Experimentally Determining Isotropy in the Speed of Light
	Bowman, Peter A. (1974) The Conventionality of Slow-Transport Synchrony
	Ungar, Abraham (1986) The Lorentz Transformation Group of the Special Theory of Relativity without Einstein's Isotropy Convention
	Bowman, Peter A. (1976) Einstein's Second Treatment of Simultaneity
	Sellars, Roy Wood (1956) Gestalt and Relativity: An Analogy
	Builder, Geoffrey (1959) The Resolution of the Clock Paradox
	Brown, Harvey R. (1990) Does the Principle of Relativity Imply Winnie's (1970) Equal Passage Times Principle?
	Jackson, Frank, Pargetter, Robert (1977) Relative Simultaneity in the Special Relativity
	Grünbaum, Adolf (1969) Simultaneity by Slow Clock Transport in the Special Theory of Relativity
	Leaf, Boris (1955) Vectorial Composition of Velocities in Relativity
Cluster 2 - Evidence/confirmation	Simon, Herbert A. (1955) Prediction and Hindsight as Confirmatory Evidence
	Wayne, Andrew (1995) Bayesianism and Diverse Evidence
	Wheeler, Gregory R. (2000) Error Statistics and Duhem's Problem
	Bovens, Luc, Hartmann, Stephan (2002) Bayesian Networks and the Problem of Unreliable Instruments
	Baird, Davis (1984) Tests of Significance Violate the Rule of Implication
	Finch, Henry A. (1960) Confirming Power of Observations Metricized for Decisions among Hypotheses, Part II
	Meyer, Stuart L. (1977) Urning a Resolution of Hempel's Paradox
	Myrvold, Wayne C. (1996) Bayesianism and Diverse Evidence: A Reply to Andrew Wayne
	Mayo, Deborah G. (2000) Experimental Practice and an Error Statistical Account of Evidence
	Rinard, Susanna (2014) A New Bayesian Solution to the Paradox of the Ravens
Cluster 3 - Logic/language	Bergmann, Gustav (1944) Notes on Identity
	Bork, Alfred Morton (1959) Methodology of the Empirical Sciences
	Bergmann, Gustav (1942) Syntactical Analysis of the Class Calculus
	Jeffrey, Richard (2002) Logicism Lite
	Winnie, John A. (1965) Theoretical Terms and Partial Definitions
	Farber, Marvin (1942) Logical Systems and the Principles of Logic
	Phillips, John N. (1972) Degrees of Interpretation
	Pap, Arthur (1957) Belief and Propositions
	Tichy, Pavel (1986) Constructions
	Carnap, Rudolf (1949) A Reply to Leonard Linsky
Cluster 4 - Quantum mechanics	Busch, Paul, Lahti, Pekka J. (1985) A Note on Quantum Theory, Complementarity, and Uncertainty
	Robinson, Don (1990) The Infinite Apparatus in the Quantum Theory of Measurement
	Putnam, Hilary (1961) Comments on the Paper of David Sharp
	Hooker, C. A. (1971) Against Krips' Resolution of Two Paradoxes in Quantum Mechanics
	Sharp, David H. (1961) The Einstein-Podolsky-Rosen Paradox Re-Examined
	Dickson, Michael (1994) Wavefunction Tails in the Modal Interpretation
	Cushing, James T. (1994) Locality/Separability: Is This Necessarily a Useful Distinction?
	Bub, Jeffrey (1988) From Micro to Macro: A Solution to the Measurement Problem of Quantum Mechanics
	Durand, Loyal (1960) On the Theory of Measurement in Quantum Mechanical Systems
	Bacciagaluppi, Guido, Hemmo, Meir (1994) Making Sense of Approximate Decoherence
Cluster 5 - Epistemology	Graves, Paul R. (1989) The Total Evidence Theorem for Probability Kinematics
	Kaplan, Mark (1983) Decision Theory as Philosophy
	Brown, Peter M. (1976) Conditionalization and Expected Utility
	Maher, Patrick (1986) What is Wrong with Strict Bayesianism?
	Zynda, Lyle (2006) Radical Probabilism Revisited
	Huisman, Leendert (2014) On Indeterminate Updating of Credences
	Jeffrey, Richard (1987) Indefinite Probability Judgment: A Reply to Levi
	Maher, Patrick (1992) Diachronic Rationality
	Seidenfeld, T., Schervish, M. J., Kadane, J. B. (1990) When Fair Betting Odds Are Not Degrees of Belief
	Skyrms, Brian (1993) A Mistake in Dynamic Coherence Arguments?
Cluster 6 - Causation	Hausman, Daniel M. (1997) Causation, Agency, and Independence
	Carroll, John W. (1988) General Causation
	Hausman, Daniel, Woodward, James (2004) Manipulation and the Causal Markov Condition
	Papineau, David (1992) Can We Reduce Causal Direction to Probabilities?
	Healey, Richard A. (1992) Causation, Robustness, and EPR
	DeVito, Scott (1996) Completeness and Indeterministic Causation
	Kvart, Igal (1994) Causal Independence
	Katz, Jonathan (1983) Causality and Indeterminism
	Irzik, Gurol (1992) Cartwright, Capacities, and Probabilities
	Rosen, Deborah A. (1978) In Defense of a Probabilistic Theory of Causality
Cluster 7 - Mind	Rollins, Mark (1994) Deep Plasticity: The Encoding Approach to Perceptual Change
	Raftopoulos, Athanassios (2001) Reentrant Neural Pathways and the Theory-Ladenness of Perception
	McClamrock, Ron (1989) Holism without Tears: Local and Global Effects in Cognitive Processes
	Currie, Gregory, Ravenscroft, Ian (1997) Mental Simulation and Motor Imagery
	Hatfield, Gary (2000) The Brain's ""New"" Science: Psychology, Neurophysiology, and Constraint
	Butler, Keith (1994) The Scope of Psychology
	Roskies, Adina L. (2007) Are Neuroimages Like Photographs of the Brain?
	Cunningham, Suzanne (1997) Two Faces of Intentionality
	Shagrir, Oron (2010) Marr on Computational-Level Theories
	Bechtel, William, Mundale, Jennifer (1999) Multiple Realizability Revisited: Linking Cognitive and Neural States
Cluster 8 - Science and society	Simpson, George (1950) The position that science is a technique
	Merton, Robert K. (1938) Science and the Social Order
	Horowitz, Irving Louis (1964) Professionalism and Disciplinarianism: Two Styles of Sociological Performance
	Shils, E. A. (1949) Social Science and Social Policy
	Jarvie, I. C. (2001) Science in a Democratic Republic
	Addelson, Kathryn Pyne (1984) Doing Science
	Harding, Sandra (1992) After Eurocentrism: Challenges for the Philosophy of Science
	Simpson, George (1951) Science as Morality
	Hauser, Philip M. (1949) Social Science and Social Engineering
	Quillian, M. Ross (1994) A Content-Independent Explanation of Sciences Effectiveness
Cluster 9 - Space-geometry/cosmology	Weinstein, Steven (1996) Strange Couplings and Space-Time Structure
	Malament, David B. (1995) Is Newtonian Cosmology Really Inconsistent?
	Weatherall, James Owen (2014) What Is a Singularity in Geometrized Newtonian Gravitation?
	Curiel, Erik (1999) The Analysis of Singular Spacetimes
	Norton, John (1988) The Hole Argument
	Malament, David (1985) A Modest Remark about Reichenbach, Rotation, and General Relativity
	Weatherall, James Owen, Manchak, John Byron (2014) The Geometry of Conventionality
	Stevens, Syman (2015) The Dynamical Approach as Practical Geometry
	Coleman, Robert Alan, Korte, Herbert (1982) The Status and Meaning of the Laws of Inertia
	Catton, Philip, Solomon, Graham (1988) Uniqueness of Embeddings and Space-Time Relationalism
Cluster 10 - Genetics/reductionism	Richardson, Robert C. (1997) Natural and Artificial Complexity
	Moss, Lenny (1992) A Kernel of Truth? On the Reality of the Genetic Program
	Stotz, Karola (2006) With ‘Genes’ Like That, Who Needs an Environment? Postgenomics’s Argument for the ‘Ontogeny of Information’
	Sarkar, Sahotra (2000) Information in Genetics and Developmental Biology: Comments on Maynard Smith
	Stegmann, Ulrich (2005) Genetic Information as Instructional Content
	Schaffner, Kenneth F. (1994) Interactions among Theory, Experiment, and Technology in Molecular Biology
	Baetu, Tudor M. (2011) A Defense of Syntax-Based Gene Concepts in Postgenomics
	Richardson, Robert C. (2000) The Organism in Development
	Godfrey-Smith, Peter (2000) On the Theoretical Role of ""Genetic Coding""
	Darden, Lindley, Cook, Michael (1994) Reasoning Strategies in Molecular Biology: Abstractions, Scans and Anomalies
Cluster 11 - Evolutionary games	Alexander, J. McKenzie (2015) Cheap Talk, Reinforcement Learning, and the Emergence of Cooperation
	Vanderschraaf, Peter, Alexander, J. McKenzie (2005) Follow the Leader: Local Interactions with Influence Neighborhoods
	Skyrms, Brian (2002) Signals, Evolution and the Explanatory Power of Transient Information
	Bruner, Justin P. (2015) Disclosure and Information Transfer in Signaling Games
	Huttegger, Simon M., Bruner, Justin P., Zollman, Kevin J. S. (2015) The Handicap Principle Is an Artifact
	Wagner, Elliott O. (2012) Evolving to Divide the Fruits of Cooperation
	Bicchieri, Cristina, Duffy, John, Tolle†, Gil (2004) Trust among Strangers
	Wagner, Elliott (2013) The Explanatory Relevance of Nash Equilibrium: One-Dimensional Chaos in Boundedly Rational Learning
	O’Connor, Cailin (2015) Ambiguity Is Kinda Good Sometimes
	Schurz, Gerhard (2008) The Meta-inductivist’s Winning Strategy in the Prediction Game: A New Approach to Hume’s Problem
Cluster 12 - Varia	Singer, E. A. (1954) Dialectic of the Schools (I)
	Miller, David L. (1936) Things and Potentiality
	Hartshorne, Charles (1941) Anthropomorphic Tendencies in Positivism
	Hartung, Frank E. (1944) Operationism as a Cultural Survival
	Wyman, Mary A. (1956) Whitehead's Philosophy of Science in the Light of Wordsworth's Poetry
	Nordberg, Robert (1953) A Simple Theory of Time
	Hartung, Frank E. (1942) Operationalism: Idealism or Realism?
	Singer, E. A. (1954) Dialectic of the Schools (II)
	Hartshorne, Charles (1935) Metaphysics for Positivists
	Myers, Gerald E. (1971) William James on Time Perception
Cluster 13 - Thermodynamics/classical mechanics	Keeton, Morris T. (1941) Some Ambiguities in the Theory of the Conservation of Energy
	Baldin, Siluan F. (1942) Energy as the Basic Concept for a Unified Interpretation of Physical Phenomena
	Margenau, Henry (1941) On the Forces between Positive Ions and Neutral Molecules
	Deltete, Robert J. (2010) Thermodynamics in Wilhelm Ostwald’s Physical Chemistry
	Malisoff, William Marias (1941) The Problems of Thermodynamics. I. The Energy Table
	Schlesinger, G. (1959) Two Approaches to Mathematical and Physical Systems
	Vemulapalli, G. K. (2010) Thermodynamics and Chemistry: How Does a Theory Formulated without Reference to Matter Explain the Properties of Matter?
	Brush, Stephen G. (1976) Statistical Mechanics and the Philosophy of Science: Some Historical Notes
	Turner, Joseph (1956) Maxwell on the Logic of Dynamical Explanation
	Malisoff, William Marias (1940) Physics: The Decline of Mechanism
Cluster 14 - Species/natural kinds	de Queiroz, Kevin (1988) Systematics and the Darwinian Revolution
	Mayr, Ernst (1996) What Is a Species, and What Is Not?
	Splitter, Laurance J. (1988) Species and Identity
	Horvath, Christopher D. (1997) Some Questions about Identifying Individuals: Failed Intuitions about Organisms and Species
	Ereshefsky, Marc (1992) Eliminative Pluralism
	Holsinger, Kent E. (1987) Pluralism and Species Concepts, or When Must We Agree with One Another?
	Munson, Ronald (1970) Biological Species: Mr. Lehman's Thesis
	Sober, Elliott (1984) Sets, Species, and Evolution: Comments on Philip Kitcher's ""Species""
	Hull, David L. (1981) Kitts and Kitts and Caplan on Species
	Devitt, Michael (2008) Resurrecting Biological Essentialism
Cluster 15 - Natural selection	Sober, Elliott, Wilson, David Sloan (1994) A Critical Review of Philosophical Work on the Units of Selection Problem
	Kary, Carla E. (1990) One Causal Mechanism in Evolution: One Unit of Selection
	Schwartz, Peter H. (1999) Proper Function and Recent Selection
	Mitchell, Sandra D. (1987) Competing Units of Selection?: A Case of Symbiosis
	Brandon, Robert (1982) The Levels of Selection
	Earnshaw-Whyte, Eugene (2012) Increasingly Radical Claims about Heredity and Fitness
	Ettinger, Lia, Jablonka, Eva, McLaughlin, Peter (1990) On the Adaptations of Organisms and the Fitness of Types
	Richardson, Robert C., Burian, Richard M. (1992) A Defense of Propensity Interpretations of Fitness
	Shanahan, Timothy (1990) Evolution, Phenotypic Selection, and the Units of Selection
	Walton, David (1991) The Units of Selection and the Bases of Selection
Cluster 16 - Scientific explanation	Koertge, Noretta (1975) An Exploration of Salmon's S-R Model of Explanation
	Goh, S. T. (1967) Newman and Explanation-Sketches
	Miettinen, Seppo K. (1972) On Omer's Model of Scientific Explanation
	Girill, T. R. (1978) Approximative Explanation
	Dietz, Stephens M. (1970) A Remark on Hempel's Replies to His Critics
	Glymour, Clark (1978) Two Flagpoles Are More Paradoxical than One
	Cooke, Roger (1980) A Trivialization of Nagel's Definition of Explanation for Statistical Laws
	Klein, Barbara V. E. (1980) What Should We Expect of a Theory of Explanation?
	Suchting, W. A. (1967) Deductive Explanation and Prediction Revisited
	Gijsbers, Victor (2007) Why Unification Is Neither Necessary Nor Sufficient for Explanation
Cluster 17 - Realism/scientific change	Wachbroit, Robert (1986) Progress: Metaphysical and Otherwise
	Maxwell, Nicholas (1974) The Rationality of Scientific Discovery Part I: The Traditional Rationality Problem
	Enfield, Patrick (1991) Realism, Empiricism and Scientific Revolutions
	Shapere, Dudley (1991) Leplin on Essentialism
	Laudan, Larry (1978) The Philosophy of Progress...
	Laudan, Larry (1990) Normative Naturalism
	Maxwell, Nicholas (1974) The Rationality of Scientific Discovery Part II: An Aim Oriented Theory of Scientific Discovery
	Leplin, Jarrett (1986) Methodological Realism and Scientific Rationality
	Leplin, Jarrett (1992) Realism and Methodological Change
	Shapere, Dudley (1988) Doppelt Crossed
