# Supplementary material for: The recipes of Philosophy of Science: Characterizing the semantic structure of corpora by means of topic associative rules
Source: PLoS One. 2020 Nov 18;15(11):e0242353. doi: 10.1371/journal.pone.0242353 (PMC7673543; doi:10.1371/journal.pone.0242353)
Supplement: S1 Data — (XLSX) [file pone.0242353.s002.xlsx]

## Sheet: Fig 1
Trial runs	Threshold	Number of rules	Recall	Precision	F-measure
1	0	3114	0.933507	0.128846	0.226439
2	0.05	2395	0.933942	0.130642	0.229221
3	0.1	1207	0.900261	0.255425	0.397944
4	0.15	590	0.861147	0.315852	0.462184
5	0.2	329	0.818774	0.356043	0.496279
6	0.25	171	0.715776	0.455665	0.556842
7	0.3	96	0.66797	0.436524	0.527997
8	0.35	63	0.617992	0.507495	0.557319
9	0.4	37	0.529118	0.540991	0.534988
10	0.45	21	0.435028	0.53273	0.478947
11	0.5	14	0.336375	0.566825	0.422201
12	0.55	8	0.317036	0.570367	0.407542
13	0.6	6	0.139939	0.710817	0.233842
14	0.65	5	0.137983	0.714286	0.231288
15	0.7	2	0.073229	0.720085	0.132939

## Sheet: Fig 2
Article ID	x	y	Cluster ID
1	-10.3475	31.7799	3
2	35.5637	35.5499	12
3	11.1077	34.847	3
4	26.8018	37.3177	12
5	-56.9098	1.53855	13
6	-26.2862	-0.430701	12
7	12.3212	-85.7993	15
8	-0.241165	31.5892	3
9	13.3029	-1.91342	12
10	-24.8945	6.2735	12
11	0.0204881	30.2555	3
12	-21.9702	7.58421	12
13	-40.0884	49.0354	4
14	-47.2983	-8.89694	13
15	-23.0491	-4.46859	12
16	6.48865	4.7176	12
17	-9.36291	27.0448	3
18	-0.223381	17.4755	3
19	13.8777	-8.90404	12
20	-47.6949	21.8906	12
21	1.04614	22.0919	3
22	-29.2233	-3.96577	12
23	16.4048	-73.7595	15
24	14.8144	2.79573	12
25	37.9632	-29.8958	8
26	-31.72	-3.23851	13
27	-33.555	39.464	12
28	-10.3354	33.78	3
29	-25.8691	22.8911	12
30	8.84998	35.9748	3
31	-41.1626	47.9225	13
32	-19.3976	-24.0728	12
33	-9.2539	13.1117	12
34	-17.6029	-1.95142	12
35	-10.5631	-18.1835	12
36	-23.4169	8.05943	12
37	34.7281	30.2727	12
38	10.0473	8.2656	12
39	-50.7773	8.41256	13
40	-8.35745	26.7192	3
41	18.7318	-19.3196	13
42	-63.5602	28.2127	9
43	-27.7308	4.35851	12
44	-38.2974	22.9327	12
45	21.5441	-17.4081	8
46	8.14425	32.508	3
47	4.76205	27.804	3
48	-10.3805	15.1583	12
49	-14.4261	-4.26883	12
50	2.25145	40.985	3
51	-37.8133	41.8487	13
52	-19.4942	4.54195	12
53	-29.138	-5.18792	13
54	-16.2967	-22.8951	7
55	35.8765	0.857511	17
56	-10.1404	-4.53418	12
57	-9.87786	13.089	12
58	-39.0715	-0.736914	13
59	-1.08063	15.5726	3
60	-11.5713	-2.10203	12
61	-55.0858	6.04423	13
62	-36.2402	40.3265	12
63	47.5082	-69.5725	14
64	-14.6919	-17.0072	7
65	-27.7268	23.7671	12
66	-1.40785	26.4652	3
67	-37.9825	-38.8221	12
68	15.7977	-20.4622	12
69	39.5565	-30.3049	8
70	40.3533	-29.2982	8
71	-8.38961	30.9248	3
72	-4.90004	-11.6816	12
73	-5.72294	-0.0515607	12
74	-16.3828	0.312069	12
75	-19.0149	-9.42745	12
76	13.7435	-11.2538	12
77	24.668	58.9075	2
78	3.8915	39.7589	3
79	-6.13512	16.1549	12
80	32.7303	-57.8173	12
81	0.613654	32.8562	3
82	33.4091	30.4707	12
83	-20.8969	-1.8647	12
84	-13.8348	-7.38711	12
85	4.84008	23.3721	12
86	-0.839428	29.3657	3
87	0.00646147	23.7806	3
88	2.50007	38.9522	3
89	11.4668	37.6494	3
90	-18.2898	0.362685	12
91	-33.2297	57.1365	4
92	-30.5368	-0.431135	13
93	12.274	-10.0264	12
94	-4.0283	-5.73212	12
95	-9.4228	31.1975	3
96	-16.508	2.56044	12
97	18.6609	-15.1573	12
98	-4.66247	-1.96156	12
99	-24.8033	2.79285	13
100	45.9792	-28.7933	8
101	5.23981	40.06	3
102	-9.10319	40.5322	3
103	-9.0057	25.6238	3
104	-26.7367	6.05175	12
105	-20.9113	4.81498	12
106	-2.85878	29.0145	3
107	45.7309	-29.0993	8
108	9.26763	36.1682	3
109	-8.83408	40.4256	3
110	-22.7057	7.65106	12
111	-41.7796	12.0067	13
112	-6.97541	-17.7894	12
113	0.707792	28.5225	3
114	15.1483	-10.3206	12
115	16.4351	41.2777	3
116	-37.4963	40.4567	13
117	7.12785	44.1273	3
118	-40.3901	21.9279	13
119	-29.0074	-3.47753	13
120	-17.9469	-18.0585	7
121	20.7709	-7.89045	12
122	27.1225	-9.676	12
123	0.910564	30.0822	3
124	-1.32895	30.0497	3
125	28.0264	10.6565	2
126	1.69691	20.2643	12
127	-37.1677	43.7699	12
128	2.53827	40.6042	3
129	-36.7116	58.5198	4
130	34.4326	-20.701	8
131	7.17825	35.871	3
132	-22.1454	1.55857	12
133	22.4928	-16.2831	8
134	-5.18137	25.06	3
135	-37.5777	40.983	13
136	-9.54462	30.3312	3
137	5.02776	32.8543	3
138	1.88457	12.8461	12
139	42.2407	41.9359	5
140	2.34877	28.0259	3
141	7.00812	19.1293	3
142	-19.0575	5.86299	12
143	-46.2203	-45.5331	6
144	-43.165	-29.7509	12
145	-4.72826	26.008	3
146	-4.37307	19.9028	3
147	16.8686	33.8989	12
148	-43.1506	22.1755	12
149	-5.35348	17.2544	12
150	4.81651	-0.512122	12
151	-37.2477	44.0099	12
152	33.9087	36.7327	12
153	33.0272	-23.7099	8
154	40.5283	-32.819	8
155	-9.89457	-0.0738757	12
156	2.29895	-13.1029	12
157	-19.8031	5.03879	12
158	0.906875	13.5321	12
159	-7.97365	-0.306018	12
160	19.7324	-14.1599	12
161	43.5173	-31.0837	8
162	18.1065	-16.1123	12
163	-10.0971	-7.59938	12
164	19.3244	-18.9344	8
165	16.1935	-11.4854	12
166	-11.4737	2.63473	12
167	-15.9099	-7.24124	12
168	27.4541	25.1575	2
169	4.19267	37.5296	3
170	-25.678	3.05096	12
171	17.7067	2.38944	12
172	0.298093	5.83257	12
173	-49.7501	9.13807	13
174	-26.417	-1.54829	12
175	-27.2989	6.8215	12
176	2.02368	-12.9792	12
177	-42.0863	15.2376	13
178	-38.4884	40.7819	13
179	11.4407	0.96515	12
180	41.535	-32.2949	8
181	38.2406	-17.8157	8
182	-7.37324	27.2596	3
183	22.4926	-9.91196	8
184	-52.8962	29.1164	12
185	-10.1143	33.0378	3
186	-5.71039	25.6574	3
187	-0.591168	32.1121	3
188	-2.52363	1.14041	12
189	-19.2856	-7.2696	12
190	-50.2794	-5.95157	13
191	-48.3418	-9.46644	10
192	-7.60795	-0.9754	12
193	21.9378	-11.9686	12
194	-49.6762	7.34666	13
195	19.6268	-12.2767	12
196	36.9518	-25.5578	8
197	40.1073	-29.4245	8
198	-12.0736	24.7567	3
199	-19.5301	-3.88709	12
200	36.9358	38.8912	12
201	34.497	36.6998	12
202	-1.99434	4.15483	12
203	24.4456	-9.75336	12
204	-46.4459	-9.66616	12
205	-19.9979	-3.12965	12
206	22.6582	-31.5763	6
207	-16.3306	-7.45968	12
208	-3.94115	19.7643	12
209	22.5369	-11.3794	12
210	-9.09771	42.0952	3
211	-12.8759	-17.172	7
212	3.92626	-32.4986	12
213	-23.9126	-1.00729	12
214	-3.87136	-0.151943	12
215	21.1063	-9.85744	12
216	-4.32914	14.4221	3
217	4.33808	1.22956	12
218	-36.9266	41.6836	12
219	35.1598	36.3094	12
220	-1.75893	4.60301	12
221	-7.59939	13.5642	3
222	-8.40199	-2.03664	12
223	-41.1135	40.2656	12
224	3.27247	0.717638	12
225	33.4772	-56.0835	8
226	-12.2372	23.4979	3
227	5.29087	-1.0669	12
228	22.6197	-12.6937	12
229	-21.9092	23.7262	3
230	22.3713	1.95929	12
231	-1.87357	-2.34844	12
232	-7.44328	12.2098	12
233	-47.4404	-46.0458	6
234	-5.20853	-19.0255	12
235	-20.5368	-14.0268	7
236	-9.38561	38.4151	3
237	25.1218	-16.7617	8
238	-27.1135	7.75727	12
239	-37.4517	13.4366	13
240	-11.9569	-15.2174	12
241	-26.0696	-3.14146	13
242	-12.2469	-6.08363	12
243	-8.3701	10.7442	12
244	24.7545	-20.5744	8
245	26.3422	-16.0377	8
246	17.7889	2.52026	12
247	-41.2118	14.2057	13
248	-6.12181	29.9958	3
249	-7.29577	10.161	12
250	-4.96515	0.145743	12
251	-5.56298	-15.526	12
252	20.0251	-14.6704	12
253	16.644	-14.3931	12
254	35.0538	-26.3702	8
255	25.4951	-14.1604	8
256	-8.97565	-18.6331	12
257	-3.76792	14.0822	12
258	-6.69336	-1.00966	12
259	-4.42742	22.4277	12
260	-50.7223	-6.21018	13
261	20.6324	-16.578	12
262	-10.7458	-16.0702	12
263	-11.1663	-19.1298	12
264	21.7525	-13.4841	12
265	-6.46178	-14.4775	12
266	-50.3239	0.90901	13
267	-60.1885	6.17151	13
268	19.7197	-10.699	12
269	-18.6091	-10.8681	12
270	-9.06629	-0.935129	12
271	-9.8051	29.5692	3
272	-12.4504	-2.40661	12
273	41.3089	41.3512	12
274	-10.0129	-15.6277	12
275	-14.8742	-11.3483	12
276	2.72217	31.3202	3
277	-34.5568	49.8094	4
278	-30.8794	-7.02214	13
279	-1.01587	-11.2822	12
280	37.4364	42.5947	12
281	-55.1338	-0.219505	13
282	-11.5578	-0.997489	12
283	-6.20896	22.4535	3
284	-4.75886	27.3026	3
285	-1.04652	18.5541	12
286	-6.44449	12.7942	12
287	44.8566	-26.0582	8
288	-55.8058	-0.529122	13
289	-39.3853	15.1747	13
290	-39.8076	12.6489	13
291	2.44001	19.8308	12
292	-41.7146	-31.0966	12
293	15.9862	-12.7655	12
294	-48.1161	15.4252	13
295	-42.2184	-36.1224	6
296	23.4868	-16.7708	8
297	23.3492	-24.0697	13
298	33.5395	-26.0457	8
299	-23.8806	-0.229422	12
300	-54.2145	-0.444212	13
301	-43.1839	44.1199	13
302	-47.1598	14.639	13
303	20.8787	-12.7886	12
304	20.7274	-13.5487	12
305	-4.76869	-2.27659	12
306	3.04748	32.3898	3
307	-18.5887	-10.4101	12
308	-24.9055	-3.51839	12
309	-2.98813	15.5428	3
310	30.7201	-23.1672	8
311	-47.3458	13.834	13
312	42.5959	40.8595	5
313	-46.2493	-44.7651	6
314	-43.3453	-35.1335	6
315	-6.28418	27.7546	3
316	-3.90277	-13.3319	12
317	18.1766	-9.07828	12
318	28.7461	-19.0667	8
319	-49.2761	22.0278	13
320	-47.3403	24.6582	12
321	-6.93283	42.32	3
322	-11.425	1.15847	12
323	-8.58109	22.8822	3
324	37.8203	-59.2711	12
325	-12.8304	-6.29641	12
326	-29.024	-5.03686	12
327	-6.39643	0.147896	12
328	-8.43858	35.4761	3
329	-55.3238	0.101847	13
330	-29.6244	-4.48937	12
331	-39.9084	16.2666	13
332	1.96487	35.7085	3
333	-8.36146	-0.814782	12
334	38.1282	-31.5499	8
335	-16.19	27.0679	3
336	-7.47537	20.7039	3
337	-7.77793	-26.3925	7
338	-40.1484	21.7911	12
339	-9.00752	-2.48049	12
340	-14.1322	-23.3921	7
341	11.158	-8.61553	12
342	-11.2144	-11.3058	12
343	-6.78212	-6.4525	6
344	-12.4404	-0.919193	12
345	-36.1473	25.3777	12
346	11.9892	2.93036	12
347	36.2008	-23.893	8
348	-11.6892	-7.51037	12
349	2.37209	21.8807	3
350	-0.53921	28.0173	3
351	28.7283	-25.313	8
352	-7.62134	23.3195	3
353	2.97012	-17.1298	12
354	38.9697	-20.1228	8
355	-4.12577	28.8702	3
356	-22.7428	-0.526042	12
357	-10.4087	36.3732	3
358	-0.840464	10.1209	12
359	-49.7174	-8.11538	13
360	-4.31668	-12.9315	12
361	-10.6019	-14.2544	12
362	-7.64425	-20.6308	7
363	38.5724	-28.7493	8
364	-25.4872	-0.649035	12
365	-12.0281	23.8973	3
366	-11.993	24.9107	3
367	21.4219	3.41151	12
368	41.8026	43.6278	12
369	-24.3871	-5.0188	12
370	30.3686	-24.6423	12
371	-4.87837	18.1208	12
372	-12.1381	-0.0765888	12
373	-5.9078	39.1251	3
374	13.881	-9.81698	12
375	26.1612	-13.5734	12
376	-23.7268	-4.10001	12
377	-2.34053	12.7953	3
378	-5.39512	18.6439	12
379	3.88747	-0.276051	12
380	2.13242	21.4367	12
381	-9.79072	35.2966	3
382	-4.52057	-13.763	12
383	-11.242	40.5365	3
384	-25.3047	-4.21114	12
385	17.911	-17.4402	12
386	-49.1205	23.4801	12
387	-37.6131	42.608	13
388	-8.89344	4.25531	12
389	-13.6051	-1.95327	12
390	-15.053	-6.26548	12
391	-51.0851	9.08625	13
392	-47.5061	-8.04011	13
393	46.1804	-27.6258	8
394	23.4013	-36.7857	8
395	28.1438	-15.819	8
396	45.1621	-28.584	8
397	41.7078	-26.1433	8
398	45.4019	-26.7445	8
399	1.87423	15.9487	12
400	-15.7471	-14.1762	12
401	14.164	51.0266	3
402	14.9838	51.6361	3
403	-42.7344	25.9836	13
404	28.865	-15.7129	8
405	41.1913	-29.85	8
406	5.19863	3.16781	12
407	32.7844	30.4948	12
408	25.6868	11.6538	2
409	39.9434	39.1898	12
410	-37.1869	41.0564	13
411	-48.3174	-8.24508	13
412	-55.1002	-5.30038	13
413	6.89229	-1.7585	12
414	42.5456	-25.5153	8
415	-0.754998	8.90152	12
416	-22.1802	29.9501	12
417	-13.7293	-1.00274	12
418	27.309	11.1462	2
419	-5.82891	35.1827	3
420	5.44523	-38.9653	12
421	-45.339	-6.22002	13
422	-1.83757	16.2163	3
423	9.34206	5.75533	12
424	-7.32174	42.2213	3
425	-16.9788	-13.2462	12
426	37.2735	-27.6498	8
427	42.6051	-27.1182	8
428	1.92872	29.8038	3
429	11.1032	7.80659	12
430	-2.48352	19.2419	12
431	-9.73825	-17.1617	12
432	-15.4575	-31.6961	7
433	25.0748	-15.1129	8
434	-47.683	23.1893	12
435	-15.2359	-0.755217	12
436	-18.274	-21.2714	7
437	39.6851	-26.3447	8
438	-9.63759	33.1825	3
439	-68.335	54.5912	1
440	36.9467	-59.6787	12
441	31.5844	-24.6484	8
442	8.76676	31.8182	3
443	18.5826	-12.9079	12
444	-14.1234	-1.56813	12
445	-8.35875	22.3594	3
446	13.957	-13.9752	12
447	-17.0337	-0.614362	12
448	22.9835	-10.6348	12
449	27.7662	26.5125	12
450	-42.9952	14.5383	13
451	25.1537	-9.5075	8
452	30.9656	-23.9592	8
453	28.3551	42.6084	2
454	11.238	-7.00263	12
455	-40.6187	16.6386	13
456	-12.8882	-3.40537	12
457	13.7484	-10.5216	12
458	-24.2954	-4.0927	12
459	23.2501	-15.4796	8
460	24.0224	-15.0825	8
461	-19.4538	-3.02613	12
462	32.7037	-27.567	8
463	-8.88254	36.0924	3
464	-14.2281	-0.84547	12
465	-8.92243	24.0021	3
466	-6.90162	1.78717	12
467	33.5213	40.1603	12
468	12.4068	-8.312	12
469	-10.256	37.0903	3
470	-8.29835	-2.75455	12
471	-5.45386	22.4098	3
472	32.4408	-22.8586	8
473	19.3545	-60.28	12
474	-16.5051	-19.2339	7
475	-30.3914	-4.22427	12
476	-0.622254	-9.93297	12
477	-22.5583	-6.14418	12
478	26.4459	11.1242	2
479	-6.16152	29.6675	3
480	-36.4595	27.5917	12
481	20.8117	-18.5106	12
482	15.4303	-20.514	12
483	-3.81469	26.069	3
484	36.3856	-21.0939	8
485	29.0141	-9.70399	3
486	-34.9481	47.504	4
487	-39.1693	18.8477	13
488	15.858	-7.82033	12
489	-7.4631	-19.7538	7
490	-27.9286	-1.7568	12
491	-3.82925	-5.62022	12
492	17.6901	-13.6485	12
493	-0.816319	8.41415	12
494	-10.5035	-16.1533	12
495	41.5208	-22.7073	8
496	47.756	-29.4531	8
497	41.7714	-31.3518	8
498	32.972	-18.7454	8
499	36.7541	-22.9945	8
500	35.468	-23.7224	8
501	39.685	-18.0449	8
502	39.5063	-22.0782	8
503	-25.4043	-3.53928	12
504	-12.6587	42.3636	16
505	-25.4595	-5.80067	12
506	40.3174	-19.2149	8
507	36.2706	35.595	12
508	46.8929	-29.2848	8
509	45.3082	-28.1142	8
510	28.6946	-22.5859	8
511	28.6609	41.8577	2
512	4.58155	9.19859	12
513	-8.14456	7.21874	12
514	-2.78719	16.0982	3
515	-0.977822	14.722	3
516	33.7112	-20.792	8
517	24.3461	-15.8952	8
518	-43.4497	-22.1089	12
519	-13.0856	39.3984	3
520	-9.27369	38.2929	3
521	21.5242	-13.1032	12
522	31.2313	-25.3082	8
523	-7.93804	27.9377	3
524	-16.7318	-9.9339	12
525	15.5966	14.3967	3
526	-9.68792	27.4524	3
527	-2.19598	24.8977	3
528	1.36747	14.1295	12
529	-11.0347	29.6761	3
530	-41.4062	-34.5521	12
531	3.6528	23.1242	12
532	28.5577	-16.1861	8
533	44.2299	-29.6869	8
534	-8.3616	20.9582	3
535	-11.1283	20.4033	3
536	38.7593	47.7947	2
537	22.3386	-7.82857	12
538	23.3039	-13.8433	12
539	42.074	-15.5975	8
540	43.9173	-20.1927	8
541	34.1693	-20.9389	8
542	46.5712	-27.2913	8
543	46.2754	-24.5082	8
544	47.2644	-25.243	8
545	46.6868	-25.6108	8
546	44.3103	-27.3819	8
547	1.17436	0.351323	12
548	-2.85629	-20.221	12
549	-39.9957	53.496	4
550	-39.3807	56.2444	4
551	-16.7396	-9.85636	12
552	-42.2557	43.7466	13
553	44.4072	-28.2713	8
554	22.5778	-11.2354	12
555	-4.37408	39.1225	3
556	-2.10112	34.8647	3
557	-41.442	41.9797	13
558	3.59407	6.13835	17
559	6.86281	11.9559	12
560	26.1792	-14.2907	8
561	-28.4117	2.64554	12
562	29.1949	58.7776	2
563	-22.2279	1.87893	12
564	5.13254	18.5128	3
565	-8.29692	13.4923	12
566	-18.4947	4.07849	12
567	8.46071	13.8311	17
568	0.400355	12.0618	3
569	-4.60471	46.2631	3
570	7.6258	17.6848	3
571	-3.22962	1.25411	12
572	4.29603	14.469	3
573	24.4782	-10.9806	12
574	44.1493	-29.5788	8
575	22.416	-14.6117	8
576	41.1114	-27.2962	8
577	-7.61707	5.83992	12
578	0.952139	-18.1317	12
579	35.2163	35.185	12
580	37.3647	-24.159	8
581	-3.28676	40.788	3
582	-2.69526	-22.069	12
583	-3.30513	-22.1027	12
584	-1.4181	-22.5787	12
585	-2.27291	1.24389	12
586	-14.3114	2.71181	12
587	-9.8104	-20.1398	12
588	-10.6536	-19.2735	12
589	22.0242	-14.9476	12
590	33.0245	-16.0408	8
591	24.0643	-13.9684	8
592	32.7246	-22.6877	8
593	33.6077	-25.9546	8
594	39.2971	40.4786	12
595	-7.44138	15.0139	12
596	-25.1846	24.2177	12
597	8.80343	0.188984	12
598	43.1955	-29.1203	8
599	-25.7142	5.91228	12
600	-12.8632	-22.2108	7
601	30.7612	7.65033	12
602	23.557	-17.412	8
603	-13.1525	-4.46151	12
604	-28.8824	-4.09624	12
605	17.4607	0.654302	12
606	19.4979	-0.719859	12
607	12.7857	-6.29492	12
608	-11.706	27.8422	3
609	15.4122	-23.2918	8
610	6.18642	0.740136	12
611	26.3863	-17.8235	8
612	-11.0902	24.9121	3
613	-41.308	53.1416	4
614	-49.1505	-1.09578	13
615	0.102195	8.69264	12
616	-9.19756	1.77978	12
617	2.12935	30.2294	3
618	37.241	-27.9969	8
619	-23.0935	-6.46715	12
620	-39.0219	20.6148	12
621	30.6854	26.546	3
622	-8.0889	30.2477	3
623	-46.8215	13.5266	13
624	-37.137	27.1299	12
625	20.8861	1.36514	12
626	-39.851	23.0599	12
627	45.5067	-29.0933	8
628	-35.1718	43.2864	12
629	3.62478	28.4494	3
630	20.8794	-12.3079	12
631	-26.2306	4.27518	12
632	-20.5625	-2.03319	12
633	-13.6671	-13.2493	12
634	-28.377	5.76957	12
635	5.61564	-3.48221	12
636	15.7786	13.6657	3
637	-14.1142	18.5203	3
638	-22.4502	-4.14817	12
639	34.0127	-22.1791	8
640	-31.2228	28.0335	3
641	18.2262	38.1764	3
642	-13.6214	-15.0577	12
643	1.30605	27.8416	3
644	-11.1874	-3.61557	12
645	30.8479	7.93627	12
646	-16.6203	-24.4174	7
647	36.1509	-22.9795	8
648	-9.11617	18.9704	3
649	-18.5824	-23.7295	7
650	45.608	-24.9254	8
651	-46.0901	-45.2228	6
652	-17.1246	-9.35402	12
653	-10.7514	25.2297	3
654	-37.3727	46.4235	13
655	-13.8331	-18.659	12
656	-10.36	29.2126	3
657	-27.4905	-0.519513	12
658	-44.0274	-7.48563	13
659	10.3822	-7.79858	12
660	8.94666	6.00129	12
661	32.0222	38.0684	3
662	31.6689	-22.1338	8
663	-8.49741	0.790892	12
664	-8.24066	32.5182	3
665	-30.3124	-2.72168	12
666	-17.1444	-8.6246	12
667	-13.5621	-5.04781	12
668	-15.1439	0.94584	12
669	-13.6967	0.908999	12
670	28.1633	-21.9724	8
671	20.8141	-11.2903	12
672	42.4477	-25.116	8
673	-52.0448	21.8641	13
674	-15.3486	-13.7657	12
675	-16.5066	-23.5801	7
676	15.4908	2.22187	12
677	-1.8667	-18.2788	12
678	-1.79078	-18.203	12
679	-10.5712	-13.0283	12
680	14.7847	13.2661	3
681	28.2807	-21.1928	8
682	23.4674	-14.8622	8
683	-5.75104	22.8538	3
684	19.9789	-9.38436	12
685	32.3694	-29.428	8
686	-8.18363	-15.882	12
687	2.48797	34.0597	3
688	29.4039	-26.2776	8
689	-5.87231	2.06277	12
690	-6.45149	26.4117	3
691	-26.2707	4.36896	12
692	34.5484	-18.8083	8
693	7.90123	-0.736937	12
694	38.3048	-25.9022	8
695	17.0203	-0.764151	12
696	1.68502	27.1969	3
697	26.3502	-25.1908	8
698	30.7195	-20.0842	8
699	36.6848	-29.8019	8
700	1.59939	23.3446	3
701	-10.2796	-1.3963	12
702	0.0441762	-10.9266	12
703	-7.06486	32.7493	3
704	40.0047	-28.4227	8
705	-20.1198	64.5645	3
706	-73.0378	57.9449	1
707	-19.0514	25.3365	3
708	34.9377	-25.4354	8
709	16.7496	-12.6328	12
710	-10.9077	-1.92761	12
711	-3.32863	34.1463	3
712	62.6368	37.7723	5
713	-42.7178	17.1154	13
714	38.3172	-31.8116	8
715	3.20024	27.1553	3
716	34.8951	-24.8644	8
717	-30.6907	44.5271	12
718	-58.9965	3.88055	13
719	-14.5296	39.5794	3
720	-63.4678	-31.8357	16
721	-4.86825	38.9662	3
722	-71.5549	58.0471	1
723	-71.358	59.2336	1
724	43.0082	-28.1807	8
725	31.9043	-28.3324	8
726	19.998	2.28051	12
727	-14.0732	18.5895	3
728	39.4859	-23.0686	8
729	27.7052	-18.7621	8
730	37.1843	-26.36	8
731	-44.905	-5.2715	13
732	55.0864	39.8976	5
733	-24.2681	22.8255	3
734	-44.8144	-33.3906	3
735	-3.69563	-5.29015	12
736	-6.31078	-5.43814	12
737	46.1027	39.7654	5
738	-19.9834	6.51528	12
739	26.7233	62.1108	2
740	-67.7869	53.6376	1
741	-70.1406	55.465	1
742	-13.096	22.5395	3
743	-5.5844	-3.20337	12
744	37.5928	-68.5262	12
745	24.4993	-21.3257	8
746	-14.9609	-9.92714	12
747	27.5398	-16.3114	8
748	32.9694	-11.5217	5
749	-70.9856	58.3809	1
750	41.0144	-24.8643	8
751	23.5359	-26.9241	16
752	4.45021	46.6158	3
753	-53.4547	3.09693	13
754	41.1463	-21.5776	8
755	-4.99112	43.438	3
756	42.4076	-31.3931	8
757	-67.3059	53.2128	1
758	29.4581	-28.4741	8
759	41.2085	-16.1043	8
760	-0.213062	5.00326	12
761	-39.0554	24.6701	12
762	-25.1344	-1.76598	13
763	-38.8435	46.8305	4
764	-0.105941	-4.54335	12
765	45.6828	38.5767	5
766	0.0390156	40.0511	3
767	-9.15626	7.52228	12
768	4.80186	33.4368	3
769	-69.2598	56.3062	1
770	26.5422	54.6375	2
771	36.2205	21.1907	2
772	34.3426	-5.65658	5
773	-9.66002	35.466	3
774	-10.3584	37.5407	3
775	46.6134	-29.7862	8
776	-69.6874	55.9785	1
777	43.6304	-28.1335	8
778	-14.7675	-1.71391	12
779	-3.96198	-3.32399	12
780	-31.0011	-2.02256	13
781	29.7385	-18.5902	8
782	11.6208	27.504	3
783	-13.2264	-75.196	10
784	4.16534	38.1678	3
785	-6.4255	-6.5214	12
786	3.32847	6.2615	12
787	-13.2757	-11.2057	12
788	39.0032	-31.7377	8
789	-67.3623	54.2491	1
790	-16.4838	-10.9211	12
791	-72.5204	56.2994	1
792	-68.9113	53.8739	1
793	-6.16135	-18.8028	12
794	25.4741	25.7478	12
795	-8.94285	37.3159	3
796	23.3859	-27.1592	8
797	40.1983	-31.3408	8
798	32.5756	43.6918	2
799	-9.38735	3.62242	12
800	37.6493	40.3281	5
801	-9.70743	34.3206	3
802	23.0787	-32.336	8
803	-0.479068	-4.29828	12
804	8.76637	34.6357	3
805	-26.3229	2.86019	12
806	15.7538	14.2831	3
807	1.95428	17.6737	3
808	-11.083	-15.6988	12
809	-39.1947	16.2389	13
810	-13.5041	-3.12118	12
811	-62.7236	49.8056	17
812	-32.299	49.7999	4
813	-40.0208	62.4966	4
814	-12.5246	0.165848	12
815	23.6782	-25.7471	8
816	-18.214	-10.8712	12
817	-7.02544	39.8566	3
818	24.5827	-24.9166	8
819	-37.8042	61.0427	4
820	-49.7386	14.7082	13
821	25.5136	-11.7022	8
822	34.7848	-27.446	8
823	-17.7203	-12.8428	12
824	25.3986	55.2071	2
825	11.7963	3.87708	12
826	-46.2097	23.1361	12
827	31.2304	-19.8883	8
828	-4.95486	40.6263	3
829	-48.5827	23.3387	12
830	-9.49488	41.5049	3
831	32.5394	-21.5986	8
832	5.05299	1.07899	12
833	32.3693	-24.7171	8
834	-51.1427	-5.70973	13
835	-31.2468	-1.18884	13
836	-18.5964	-37.8515	7
837	-35.6778	-23.5264	16
838	-37.988	56.1074	4
839	-0.00268093	7.00019	12
840	23.405	-19.9658	12
841	22.9625	-1.05746	12
842	-6.65776	-38.2564	3
843	11.1647	35.5983	3
844	-66.5877	53.8378	1
845	37.5616	-58.3436	12
846	32.3431	45.3139	2
847	22.2373	57.8464	2
848	-3.87658	36.1368	3
849	20.6461	4.34027	12
850	-42.0766	9.66525	13
851	-42.8844	5.19123	13
852	21.6636	-10.8106	12
853	-58.0921	6.77777	13
854	-6.22424	8.9811	12
855	4.32937	25.6793	3
856	0.373475	-5.30516	12
857	-44.3624	14.3589	13
858	-71.7119	57.4951	1
859	-65.1215	53.765	1
860	23.0278	-18.6954	8
861	-6.55972	34.5023	3
862	10.2681	6.39705	12
863	-5.69415	27.2742	3
864	-67.5422	54.795	1
865	-50.6263	7.54153	13
866	-39.1792	54.9644	4
867	-5.3855	36.1385	3
868	-3.40188	20.7399	3
869	-56.6939	1.69335	13
870	13.0045	9.42849	12
871	-37.2814	53.9356	4
872	-7.87286	-74.2108	10
873	-2.11468	14.7896	3
874	-2.99114	31.3458	3
875	34.5301	57.5743	2
876	32.2374	44.7808	2
877	14.5718	52.5834	3
878	33.6822	42.7298	2
879	-5.54824	25.6263	3
880	-45.5552	-52.2372	6
881	-10.1027	5.97723	12
882	21.918	-6.80425	12
883	-6.05505	-23.2874	12
884	-39.4063	28.6573	12
885	0.600652	26.7863	3
886	27.2848	-22.4841	8
887	-39.7148	65.4827	4
888	7.28366	2.17492	12
889	18.7133	-26.8241	12
890	-10.9796	-20.2969	7
891	-42.0879	-42.3043	6
892	10.9008	4.56247	12
893	39.8155	-32.8103	8
894	-67.9553	55.1651	1
895	-10.8449	1.09854	12
896	22.0347	56.3748	2
897	-1.40112	14.0259	3
898	4.04009	23.8837	3
899	28.6049	58.9512	2
900	-12.3184	-3.84362	12
901	24.8574	-9.45523	8
902	-3.87381	34.0566	3
903	-1.09101	20.0431	3
904	33.824	62.2697	2
905	36.0336	30.584	17
906	-7.57433	2.50919	12
907	33.8311	-25.0429	8
908	-2.42085	35.8841	3
909	55.5716	32.5592	12
910	-0.303942	28.5889	3
911	-1.66406	30.5456	3
912	36.9664	34.1995	5
913	-42.2958	-37.5832	6
914	37.3828	14.4106	17
915	40.329	16.1624	17
916	23.7289	54.7515	2
917	32.5384	18.4867	2
918	22.5326	55.9104	2
919	1.32367	20.8123	3
920	6.59101	1.42529	12
921	-53.2058	-27.208	16
922	1.61014	39.7034	3
923	31.0829	33.86	12
924	-7.64414	-15.8946	12
925	-34.8954	60.8372	4
926	-37.2522	63.2003	4
927	12.6934	-9.19894	12
928	-13.3638	39.1857	3
929	40.9601	-64.6031	12
930	40.5783	-32.213	8
931	-54.0168	-27.6839	16
932	-52.1525	-27.4121	16
933	0.363	20.9229	12
934	-32.0713	59.0704	4
935	2.91094	25.3265	3
936	-20.7095	54.1434	4
937	4.50101	36.555	3
938	-10.4381	42.524	3
939	-68.2561	-28.8665	16
940	-3.03471	30.5214	3
941	-41.5271	50.0524	4
942	-8.11488	24.303	3
943	-39.3442	42.5642	13
944	-19.4069	-1.6307	12
945	39.182	48.0258	2
946	-4.5298	31.4359	3
947	45.5876	38.7901	5
948	-6.09998	-1.57135	12
949	33.3991	-56.5712	12
950	-4.94575	32.0222	3
951	7.44473	9.16999	12
952	-60.1792	-36.1554	16
953	-57.13	-37.6443	16
954	-2.53037	-5.98899	12
955	7.93349	-3.13426	12
956	34.1757	16.761	2
957	-13.8106	-22.598	7
958	-67.7636	53.8126	1
959	-8.82674	-3.64875	12
960	-15.1851	-12.748	12
961	-38.6767	57.463	4
962	-43.4647	26.0092	13
963	-41.7784	-37.6023	12
964	46.0432	-30.9135	8
965	29.163	-16.4496	8
966	18.228	-10.8308	12
967	42.9658	-33.7056	8
968	34.2304	-23.2352	8
969	-7.25002	-3.13748	12
970	-20.25	53.8406	3
971	-0.0221182	18.0957	3
972	-35.6906	59.0002	4
973	13.242	53.8548	3
974	-19.9302	24.5815	3
975	-2.15353	0.136626	12
976	-1.88256	27.9092	3
977	-53.0962	-22.5226	16
978	-2.9504	32.2384	3
979	-46.9102	-24.1047	16
980	-0.458286	12.373	12
981	-45.2591	14.025	13
982	-3.48256	18.7821	12
983	-36.7194	60.5157	4
984	5.7068	-3.56543	12
985	24.2906	60.4132	2
986	-64.8593	51.217	12
987	26.5384	44.5934	2
988	14.9587	54.6156	2
989	14.2291	50.8963	3
990	21.0215	39.4273	12
991	40.9565	-31.4433	8
992	2.84463	28.7989	3
993	2.8182	40.9618	3
994	6.68301	37.8908	3
995	-0.518886	-24.2647	12
996	-67.9286	-30.459	16
997	3.34112	43.1332	3
998	3.39661	43.9152	3
999	-5.74912	9.19102	12
1000	-48.3803	-27.1342	16
1001	-19.6293	-24.413	12
1002	19.3288	-7.94384	12
1003	17.827	-6.75806	12
1004	7.41225	-4.11174	12
1005	22.905	-12.8564	8
1006	-38.5439	62.5565	4
1007	-37.0975	58.4723	4
1008	-38.0769	55.7624	4
1009	-2.47982	-11.1726	12
1010	32.3818	52.8068	2
1011	-64.8586	5.4251	13
1012	-9.19488	31.9851	3
1013	7.47526	43.3626	3
1014	26.6275	18.7733	17
1015	-66.0607	4.46025	13
1016	7.78127	22.7022	3
1017	7.85099	22.1639	3
1018	10.8895	-5.98052	12
1019	1.45773	25.7628	3
1020	-42.1516	-34.3562	6
1021	-48.3997	15.9305	13
1022	8.44492	-2.64945	12
1023	-9.957	6.08938	12
1024	65.8839	38.9684	11
1025	26.3164	-20.3515	8
1026	-53.3324	25.7978	12
1027	-41.3576	4.03863	13
1028	9.23875	-14.8263	12
1029	0.0816472	26.7895	3
1030	36.7932	37.2192	12
1031	-59.8138	3.28784	13
1032	52.6147	30.845	17
1033	-46.711	-21.4583	16
1034	2.48985	18.0259	3
1035	-44.8061	13.6637	13
1036	-38.9324	42.4738	13
1037	39.4572	-23.9937	8
1038	-8.79348	34.914	3
1039	-9.95164	-3.03878	12
1040	28.7595	-24.6097	8
1041	39.847	-31.023	8
1042	-50.2174	5.49375	13
1043	15.3053	53.2551	3
1044	-39.4654	-11.0181	13
1045	27.4377	27.3992	12
1046	-20.6281	23.7243	12
1047	1.45714	-17.1051	12
1048	40.8473	-24.8178	8
1049	7.77471	44.2824	3
1050	50.2566	42.5072	5
1051	-39.2498	24.1108	12
1052	-0.953777	-14.1389	12
1053	22.1044	3.27027	12
1054	-19.3096	21.9851	12
1055	-10.5635	1.71344	12
1056	-62.8353	-29.3451	16
1057	30.3895	46.4346	2
1058	30.32	46.3068	5
1059	-67.8474	-30.7054	16
1060	-65.14	-33.6829	16
1061	34.2218	-11.9454	8
1062	7.56862	10.3551	12
1063	19.8356	-16.8991	12
1064	-58.8065	1.62991	13
1065	-6.8495	-19.348	12
1066	12.6998	40.8969	3
1067	10.392	38.7098	3
1068	18.9318	-72.0377	15
1069	36.8675	37.4553	12
1070	33.2403	39.6984	12
1071	-12.7354	-0.0829798	12
1072	-10.8427	0.228954	12
1073	-6.70294	24.5658	3
1074	-20.48	6.28718	12
1075	24.0432	54.9426	2
1076	12.0257	39.9088	3
1077	-1.02478	28.7507	3
1078	-2.58859	33.0661	3
1079	1.87711	10.9869	12
1080	-8.29339	41.8234	3
1081	1.37333	40.9374	3
1082	-8.01608	34.02	3
1083	12.4418	48.6103	3
1084	36.181	34.8979	12
1085	26.7418	28.4788	2
1086	-8.22829	40.4272	3
1087	-26.8152	66.5303	4
1088	-37.1039	61.2307	4
1089	-49.4345	-21.3447	16
1090	-61.7648	-33.4092	16
1091	23.0788	59.3469	2
1092	-3.62841	31.3154	3
1093	25.641	-25.0246	8
1094	-40.6652	-41.8669	6
1095	21.0054	-4.18913	12
1096	40.0377	41.9649	3
1097	21.9388	-75.4538	15
1098	25.9946	34.952	12
1099	30.7448	-62.4346	17
1100	-53.1842	-26.0685	16
1101	-66.9669	-30.0693	16
1102	-44.3345	-25.2237	12
1103	-40.6399	20.1545	13
1104	-40.7822	22.8496	12
1105	35.7031	33.3557	12
1106	16.4616	54.5044	2
1107	50.5956	43.412	5
1108	34.3699	16.089	2
1109	-3.2515	29.8229	3
1110	23.2645	1.2896	12
1111	-40.2847	-41.8905	6
1112	-40.5336	-41.7226	6
1113	38.8814	50.3355	2
1114	-34.0494	58.6718	4
1115	20.1543	-26.2088	12
1116	-68.9427	53.2749	1
1117	4.92038	-23.4571	12
1118	-8.71609	3.89974	12
1119	26.5744	13.587	2
1120	51.6042	14.6804	17
1121	25.5041	26.3847	2
1122	35.1704	54.4947	2
1123	-19.0624	22.5909	12
1124	-14.5333	37.041	3
1125	59.8286	43.1393	5
1126	-52.8016	-29.2684	16
1127	-64.4122	-33.5145	16
1128	48.1984	5.65258	17
1129	6.57975	29.1866	3
1130	35.5911	65.6491	2
1131	-72.2262	58.2414	1
1132	-2.00851	-61.3027	17
1133	65.0636	38.8078	5
1134	49.8008	-73.1435	14
1135	13.7663	-26.3998	8
1136	6.95831	20.2606	3
1137	14.1459	3.07913	12
1138	23.4998	58.5518	2
1139	-39.2134	18.6086	13
1140	42.3479	-33.0738	8
1141	13.2208	33.7738	5
1142	-12.1501	1.06351	12
1143	-8.23403	8.62777	12
1144	-66.7708	-34.1612	16
1145	-53.026	-22.7258	16
1146	55.5791	38.7418	5
1147	16.1885	38.0725	3
1148	53.0703	42.3679	5
1149	52.5186	39.76	5
1150	-6.9453	38.8729	3
1151	12.2388	39.4536	3
1152	-16.1972	34.3552	3
1153	-20.959	0.542607	12
1154	3.81428	31.1658	3
1155	-9.49871	11.9567	12
1156	-12.7858	-0.589947	12
1157	-23.9207	58.7537	4
1158	-62.7103	-30.6914	16
1159	-65.2725	-29.735	16
1160	25.7934	60.746	2
1161	-0.406807	40.881	3
1162	-42.0763	44.1326	13
1163	-22.3196	59.6096	4
1164	-37.1366	22.7656	12
1165	-54.1277	23.3814	12
1166	-37.7831	63.6302	4
1167	18.637	59.7875	2
1168	56.6139	33.3698	5
1169	-61.0547	-33.5261	16
1170	20.1626	63.2047	2
1171	-47.9077	-24.1252	16
1172	17.738	42.4676	5
1173	39.657	10.7905	17
1174	-39.152	53.2107	4
1175	-15.1016	4.48199	12
1176	-38.903	24.2687	12
1177	-38.5254	62.6402	4
1178	5.46336	13.1265	12
1179	-73.42	58.4798	1
1180	-73.2055	56.8157	1
1181	-72.5695	58.6189	1
1182	-70.8337	56.1671	1
1183	-71.8776	55.2117	1
1184	-38.6679	53.3646	4
1185	56.7058	39.8598	5
1186	-30.4088	67.8049	4
1187	-0.893359	39.9362	3
1188	-23.1252	21.7186	12
1189	-40.1782	-26.9928	16
1190	40.8842	-66.1293	12
1191	35.9244	65.2972	2
1192	30.8351	3.42559	8
1193	-34.737	39.3458	12
1194	-22.7993	25.2903	12
1195	12.0275	24.993	3
1196	6.41186	15.0366	12
1197	-46.8926	-21.9037	16
1198	28.7696	30.1674	3
1199	70.4345	41.3729	11
1200	-70.7193	30.862	9
1201	-67.5932	30.3926	9
1202	-65.7028	55.5366	1
1203	-39.6427	28.6064	2
1204	4.43768	25.3169	3
1205	-39.2982	28.767	3
1206	-48.7327	10.7603	13
1207	15.352	-77.439	15
1208	-20.1249	24.5883	3
1209	28.7734	56.0054	2
1210	17.1612	42.1379	3
1211	-73.5167	57.546	1
1212	-19.1106	-11.5994	12
1213	-19.6123	-12.1934	12
1214	50.3118	-72.3082	14
1215	49.6625	-72.1966	14
1216	-10.6358	40.5745	3
1217	-39.0285	-29.7579	12
1218	-6.16732	29.8351	3
1219	-10.4725	-37.3644	7
1220	12.4951	41.4993	3
1221	-72.4085	57.6646	1
1222	37.2894	-15.9894	8
1223	10.1246	-25.4316	12
1224	22.8522	-7.67819	12
1225	34.7784	20.4122	2
1226	-58.2512	-25.8775	16
1227	-62.7853	-27.8434	16
1228	55.3251	2.99928	17
1229	0.191665	4.63559	12
1230	4.02189	46.803	3
1231	-57.9924	-1.03142	13
1232	28.3606	63.0531	2
1233	-8.13626	25.8977	3
1234	36.6377	40.0501	12
1235	-3.87986	37.6593	3
1236	-65.9856	-30.0627	16
1237	-68.6977	-28.7429	16
1238	36.0121	32.92	12
1239	36.5096	32.2916	12
1240	36.5594	33.4558	12
1241	24.683	54.0861	2
1242	-67.2057	30.4132	9
1243	-65.4283	29.1447	9
1244	24.7995	55.1661	2
1245	-66.2451	-33.4794	16
1246	56.9192	40.722	5
1247	-51.8678	7.45774	13
1248	-47.6762	-26.2823	16
1249	7.18085	11.8011	12
1250	34.8527	38.7758	12
1251	-41.104	-32.1189	12
1252	0.437865	-24.5081	12
1253	22.2741	-74.9129	15
1254	9.5204	-42.2152	3
1255	35.6783	-10.6021	8
1256	-9.70695	40.8629	3
1257	-15.2049	38.6163	3
1258	-22.8519	24.6161	12
1259	7.23363	21.9088	3
1260	11.7608	-2.88949	12
1261	23.1583	-74.3096	15
1262	37.092	32.8634	12
1263	-40.6568	51.8715	4
1264	-37.7616	62.3687	4
1265	7.75122	-0.407878	12
1266	1.21202	-16.4551	12
1267	-14.1812	40.8077	3
1268	8.26277	44.6337	3
1269	8.40111	44.6062	3
1270	-10.0408	11.9657	12
1271	0.497115	31.5985	3
1272	31.0081	38.7519	3
1273	31.9893	38.2127	2
1274	-50.994	-27.8499	16
1275	4.13	32.1174	3
1276	37.6556	44.6654	2
1277	-10.3504	-37.2185	7
1278	-19.7404	-10.6539	12
1279	24.44	57.4653	2
1280	36.3812	-59.6766	12
1281	-14.5939	-14.7622	12
1282	23.6308	-11.2636	12
1283	-7.93827	16.6652	12
1284	-7.84985	16.6199	12
1285	-36.4266	65.844	4
1286	-29.2247	64.4206	4
1287	11.8161	51.0134	3
1288	10.0565	5.03521	12
1289	44.2023	16.851	17
1290	0.325374	37.5592	3
1291	-35.3331	8.1034	13
1292	-24.0904	65.4356	4
1293	-1.56012	-21.4998	12
1294	-65.741	-32.6102	16
1295	16.1509	20.7761	3
1296	47.4907	-9.43938	8
1297	-70.4076	59.013	1
1298	42.7543	17.4082	17
1299	-53.0334	-17.763	16
1300	25.6895	14.8473	3
1301	-62.6547	50.7632	17
1302	-43.5792	-45.0824	6
1303	2.06471	31.7042	3
1304	-11.094	42.3591	3
1305	-64.2381	50.4057	12
1306	-40.3962	64.7502	4
1307	51.1819	7.48301	17
1308	-9.12178	41.3543	3
1309	-44.9238	-32.5821	6
1310	-0.872463	20.9974	3
1311	-41.8547	51.1639	4
1312	-0.612444	-24.4996	12
1313	-45.5453	22.4859	12
1314	9.90852	-40.5007	3
1315	9.74423	-41.3779	16
1316	23.0079	60.3525	2
1317	-60.486	-31.7067	16
1318	-37.1351	24.5289	12
1319	38.0705	40.852	5
1320	37.9154	18.0322	17
1321	-19.364	-16.0699	7
1322	15.4867	52.7728	3
1323	-1.81929	41.4348	3
1324	-65.9592	31.6605	9
1325	23.4735	-39.212	6
1326	48.3205	9.53578	17
1327	38.8638	41.6517	12
1328	4.06635	-32.3338	12
1329	33.3738	-57.3502	12
1330	-17.1386	-14.4301	7
1331	-22.668	23.3438	3
1332	-34.4942	58.9532	4
1333	-3.38963	39.5378	3
1334	21.1243	54.8278	2
1335	-5.32175	-74.1152	10
1336	-61.5795	-31.4548	16
1337	-51.5777	-52.4995	6
1338	19.7383	-68.8208	12
1339	25.5055	62.4047	2
1340	49.2032	42.0672	5
1341	23.9105	-72.8309	15
1342	22.2626	-73.8222	15
1343	21.0776	20.7993	17
1344	47.4788	8.60942	17
1345	6.4401	15.1047	12
1346	-47.1866	-27.4303	12
1347	-33.6201	57.0244	4
1348	-2.1429	22.8572	3
1349	-42.03	-7.28098	13
1350	-12.1556	2.72923	12
1351	18.8806	-5.97256	12
1352	-15.4279	40.38	3
1353	-11.174	-38.2077	7
1354	37.4855	27.8691	12
1355	37.4873	27.9002	17
1356	-6.80163	38.219	3
1357	13.7474	38.8485	8
1358	-6.49778	-22.3054	12
1359	-59.4154	-0.121205	13
1360	9.80168	37.5168	3
1361	43.4237	45.7363	5
1362	45.8272	9.86613	17
1363	11.3815	27.7589	3
1364	21.4075	-75.6805	15
1365	-57.0217	26.0929	9
1366	-47.4123	-41.8662	6
1367	-44.4451	-45.05	6
1368	19.1482	-7.24341	12
1369	15.9016	-3.51584	12
1370	4.02669	-1.19876	12
1371	-62.936	25.6559	9
1372	-41.3687	4.16523	13
1373	15.7524	41.4976	3
1374	-72.9167	59.2283	1
1375	-52.9558	-17.4767	13
1376	-57.3519	-27.0026	16
1377	-67.7346	-31.5906	16
1378	-64.5793	-30.3924	16
1379	14.9121	6.85038	12
1380	3.42959	-8.09208	12
1381	32.4478	6.28785	12
1382	24.3123	18.6745	12
1383	-51.3144	23.0967	12
1384	-7.0463	-5.28254	12
1385	36.6515	-67.8031	12
1386	34.0795	59.3387	2
1387	-2.07058	-23.1095	12
1388	41.1018	14.7393	17
1389	-5.43566	31.7191	3
1390	-55.6169	24.9707	12
1391	-60.8663	-28.1132	16
1392	-1.76272	29.048	3
1393	32.0001	53.8274	2
1394	3.06898	-33.0251	12
1395	57.6107	6.20468	17
1396	36.5441	2.36224	17
1397	-58.0652	8.2972	13
1398	51.9398	6.77889	17
1399	-67.8159	-32.2985	16
1400	34.4543	39.4206	12
1401	-32.9052	64.3016	4
1402	25.817	18.0154	12
1403	49.9439	44.459	5
1404	35.4114	61.4984	2
1405	-3.6016	39.1801	3
1406	55.8704	7.16306	17
1407	-31.0588	59.456	4
1408	-35.4071	59.5824	4
1409	0.143693	-24.9835	12
1410	11.2887	39.4674	3
1411	9.55968	38.5227	3
1412	-70.2504	54.5702	1
1413	-9.26213	-38.0223	7
1414	-10.1572	-38.5085	7
1415	-40.3509	-43.3457	6
1416	-16.0479	3.78139	12
1417	56.0049	33.2824	5
1418	-6.4184	40.9764	3
1419	22.181	58.9232	2
1420	23.6912	57.5134	2
1421	51.4104	15.0058	17
1422	8.8812	-37.8261	16
1423	-1.14384	24.96	3
1424	11.4403	38.2382	3
1425	40.1636	10.5939	17
1426	-8.4473	-76.2083	10
1427	21.1579	28.1106	12
1428	5.49605	12.9047	12
1429	40.8796	-26.2194	8
1430	-17.814	-18.7753	7
1431	37.1509	43.7497	2
1432	-7.6214	15.5878	12
1433	14.9839	5.77093	12
1434	-60.7634	-32.5468	16
1435	-11.5572	-25.1662	7
1436	-1.81197	-12.0434	12
1437	28.9519	28.6396	2
1438	-0.745673	-24.705	7
1439	54.4797	31.5767	17
1440	12.2402	-0.979376	12
1441	23.8728	-8.62025	12
1442	41.611	19.5513	17
1443	34.0342	14.1974	16
1444	-0.752862	22.6029	3
1445	5.80193	27.9407	3
1446	16.1759	-71.4175	12
1447	-23.2661	22.4469	3
1448	21.5149	-73.9247	15
1449	32.5564	54.858	2
1450	-62.4255	7.11154	13
1451	-63.8723	35.8474	9
1452	-7.41448	-37.8995	7
1453	41.1876	41.9663	12
1454	30.5992	9.78033	12
1455	3.02742	34.136	3
1456	35.5942	61.9032	2
1457	-57.3403	-36.8523	16
1458	6.74688	40.009	3
1459	-61.8005	4.24693	13
1460	-50.3585	13.3085	13
1461	-3.55227	27.0403	3
1462	-2.2017	-25.4943	7
1463	10.671	39.576	3
1464	-44.6727	-35.0076	6
1465	19.03	-6.24833	12
1466	55.2761	43.0421	5
1467	50.2874	44.2249	5
1468	-49.0558	-53.2068	6
1469	2.95262	37.6094	3
1470	-15.9694	4.61733	12
1471	33.5898	39.1028	12
1472	-9.04644	14.3564	3
1473	-63.0994	30.5602	9
1474	55.3418	45.726	5
1475	-67.4992	-29.7931	16
1476	16.9155	-0.144887	12
1477	38.7221	15.9666	17
1478	52.0479	6.08514	17
1479	-71.5914	56.0152	1
1480	1.04515	23.3542	12
1481	-8.42586	39.2442	3
1482	-43.9696	-29.9959	12
1483	50.3007	-69.1503	14
1484	-62.8082	-32.0506	16
1485	-64.3307	-28.2967	16
1486	-43.7786	-26.8007	16
1487	1.15372	42.1997	3
1488	-39.8975	54.4705	4
1489	-32.5011	56.6026	4
1490	49.1015	6.64267	17
1491	-70.7557	55.3094	1
1492	-15.4959	-3.23767	12
1493	48.6609	8.54132	17
1494	-7.2402	-74.6782	10
1495	-12.0459	28.588	3
1496	-43.0124	50.642	4
1497	-42.6341	56.0282	4
1498	-42.4491	48.6795	13
1499	10.3153	41.2252	3
1500	-46.8337	-47.4332	6
1501	-4.73206	-19.4003	12
1502	-65.765	-34.4104	16
1503	-45.2003	1.55549	13
1504	-62.1734	-30.2415	16
1505	-61.6072	-34.5047	16
1506	-64.6766	-34.0583	16
1507	-49.1873	-48.4879	6
1508	-41.2278	-39.4309	12
1509	-40.7588	12.5163	13
1510	-48.7979	-24.2296	16
1511	-8.59827	-40.1674	7
1512	-66.5533	28.8919	9
1513	23.9205	62.6591	2
1514	-16.9608	-26.2502	12
1515	-17.8864	-19.9803	7
1516	-70.8418	57.5009	1
1517	0.799329	-24.0711	12
1518	-2.24576	-24.2312	7
1519	4.46958	36.0824	3
1520	0.981801	-18.8979	12
1521	52.4721	31.7342	5
1522	-67.2488	-31.4766	16
1523	-41.3622	46.022	13
1524	-7.624	-5.54745	12
1525	-71.6394	58.6723	1
1526	-33.4525	67.2963	4
1527	-7.42819	11.3568	3
1528	-7.90945	9.13091	12
1529	20.7614	-77.5566	15
1530	21.5463	-68.6492	12
1531	37.8609	-6.94011	8
1532	24.0085	-39.0476	6
1533	37.9131	-18.6535	8
1534	21.6765	-8.94921	12
1535	-39.9985	-51.577	6
1536	18.0473	-74.0233	15
1537	8.98534	40.8454	3
1538	-68.8666	55.1424	1
1539	-62.1461	2.4229	13
1540	-8.08529	-22.9339	12
1541	-1.61164	-69.7719	10
1542	-1.20905	-72.5668	10
1543	36.7644	15.2149	2
1544	-65.892	-33.6028	16
1545	35.1519	62.8949	2
1546	-57.6514	-29.4211	16
1547	-41.7135	-35.2291	6
1548	-60.0813	28.2956	9
1549	6.55757	23.9088	3
1550	-60.7615	-35.388	16
1551	-16.113	37.9551	3
1552	32.5302	20.0712	2
1553	-45.3281	-26.6377	16
1554	22.786	61.703	2
1555	11.3077	40.2467	3
1556	-72.5539	57.117	1
1557	26.3773	31.4992	2
1558	46.6117	-70.0751	14
1559	42.0955	34.2524	5
1560	11.9533	-75.9558	15
1561	36.2608	-20.8734	8
1562	14.2193	53.6809	3
1563	-5.26864	32.6599	3
1564	-48.9561	-24.3671	16
1565	-47.0564	-24.9532	16
1566	10.7819	17.9646	17
1567	21.8054	57.3162	2
1568	29.1196	27.61	12
1569	-10.775	4.58888	12
1570	-43.6462	-45.3052	6
1571	4.89259	28.3373	3
1572	49.2573	7.66112	17
1573	-46.5313	-20.9687	12
1574	-13.7078	-19.5324	7
1575	-19.6484	-16.7838	7
1576	-58.616	-25.9669	16
1577	38.055	35.0348	2
1578	22.3896	-79.1748	15
1579	-16.865	38.4201	16
1580	-48.9903	-52.2099	6
1581	-45.4903	-35.0902	6
1582	-44.9284	-7.09713	13
1583	-42.2928	-49.2736	6
1584	-42.8802	-49.5423	6
1585	-7.99286	-38.3724	7
1586	-47.6429	-4.58414	13
1587	23.5488	53.8577	2
1588	-48.221	-48.6366	6
1589	-70.5883	29.8725	9
1590	19.3663	62.5338	2
1591	-44.9481	17.7113	13
1592	-41.8685	-22.3522	13
1593	-14.2052	41.2858	16
1594	-10.4222	-20.6995	7
1595	34.6076	-12.8436	8
1596	12.1467	40.9854	3
1597	42.4571	18.7039	17
1598	21.9749	-85.8596	15
1599	-39.7102	6.70847	13
1600	9.05327	39.5064	3
1601	-69.2283	56.897	1
1602	-68.4575	56.3119	1
1603	-66.7127	54.2604	1
1604	-1.73701	-62.0198	17
1605	9.04694	-37.2297	16
1606	6.3328	-15.7697	12
1607	-69.0481	28.5707	9
1608	-5.92502	-65.067	10
1609	-60.0939	-34.7306	16
1610	24.4372	3.34436	2
1611	-7.54629	-73.5508	10
1612	-63.4636	36.5373	9
1613	-67.9469	31.0484	9
1614	-5.76473	37.7614	3
1615	35.4579	33.7222	12
1616	43.2848	20.2733	17
1617	-6.10113	-57.2442	7
1618	-15.516	-11.3519	12
1619	-15.3234	-5.68781	12
1620	51.3309	-71.8509	14
1621	-67.379	-33.6585	16
1622	-61.6825	53.1482	2
1623	14.9854	41.5611	3
1624	59.7945	19.5669	17
1625	64.0532	17.0251	17
1626	32.1104	3.19262	12
1627	24.4601	-39.1255	6
1628	26.1331	-37.9259	12
1629	-1.83544	31.7478	3
1630	-45.4776	-25.7125	16
1631	-42.0048	-33.2135	12
1632	-13.5777	-42.8393	7
1633	53.3481	10.9625	17
1634	54.8897	48.8076	5
1635	-43.5431	15.6739	13
1636	51.2469	42.149	5
1637	34.3638	34.1243	12
1638	-61.1044	-31.266	16
1639	43.4914	8.29471	17
1640	-17.6911	-42.8589	7
1641	-58.6148	-37.9377	16
1642	12.5208	38.3324	3
1643	54.2159	12.6978	17
1644	15.7183	54.2717	2
1645	-61.4598	3.65759	13
1646	37.8552	-67.3172	12
1647	49.5639	38.7454	5
1648	-63.1837	-30.4015	16
1649	9.04859	36.3703	3
1650	-2.00155	27.1546	3
1651	56.1782	28.2862	17
1652	-62.8432	27.1069	9
1653	19.5595	57.5658	2
1654	-33.9328	-4.49253	13
1655	12.9793	-63.9568	15
1656	61.86	39.7015	5
1657	-1.82791	-25.5516	7
1658	53.7627	46.5657	5
1659	36.8555	17.043	17
1660	51.6038	7.01118	17
1661	-1.2647	24.7037	3
1662	-66.1236	-29.3691	16
1663	-8.16145	-37.3597	7
1664	24.8326	2.39978	2
1665	22.0816	61.6003	2
1666	-63.9417	-32.4584	16
1667	-69.911	58.1561	1
1668	26.6054	-11.3839	8
1669	67.0038	10.5708	17
1670	-41.6116	55.6494	4
1671	-59.9338	-5.44262	13
1672	42.2764	45.2958	5
1673	42.4986	39.5385	5
1674	21.6004	-81.1365	15
1675	-62.8453	-33.8463	16
1676	-32.1841	62.5239	4
1677	-37.8283	17.3424	13
1678	47.0013	-71.2383	14
1679	51.42	-72.6628	14
1680	-17.7212	-20.7297	7
1681	-17.9154	-20.9755	7
1682	11.3549	-71.2263	12
1683	-3.40155	-58.8924	17
1684	-35.2168	-24.9674	16
1685	-41.1917	24.2736	12
1686	7.6912	26.4903	3
1687	33.8196	52.4727	2
1688	34.5537	60.5539	2
1689	22.0031	64.2202	2
1690	-14.1305	18.6714	3
1691	11.8267	38.9345	3
1692	4.74206	-16.668	12
1693	-65.8179	-30.4118	16
1694	48.1776	44.8332	5
1695	23.0484	-26.0746	8
1696	-44.017	-31.9494	12
1697	30.4163	-62.1139	17
1698	15.9051	-72.9144	15
1699	-9.31129	-73.6497	10
1700	-41.9255	45.8588	13
1701	-28.0071	66.4922	4
1702	-31.3456	53.4753	4
1703	-17.3677	-22.1138	7
1704	-58.6938	-29.8974	16
1705	55.2697	47.2159	5
1706	-10.3708	-23.062	7
1707	-47.9949	22.4164	12
1708	-45.5621	-53.15	6
1709	22.3451	57.1104	2
1710	-5.76621	2.39894	12
1711	49.0501	11.7827	17
1712	22.9168	7.17749	2
1713	-37.507	-4.05057	17
1714	42.0795	0.847507	17
1715	-26.9272	58.3916	4
1716	-62.536	6.48157	13
1717	43.4843	-65.7004	14
1718	-10.5591	-23.4754	7
1719	-43.0321	-9.20715	13
1720	54.7518	31.7749	17
1721	10.9735	-74.8303	15
1722	23.6502	-90.3766	15
1723	39.616	33.194	5
1724	37.8583	14.8316	17
1725	-12.2938	-7.99341	12
1726	-46.6983	12.9495	13
1727	24.8188	-6.97393	12
1728	26.8601	31.7188	2
1729	-21.448	-15.7056	7
1730	57.8244	16.916	17
1731	20.5487	-83.1141	15
1732	-61.462	53.2496	2
1733	-43.7579	-26.7768	12
1734	-23.9013	66.4351	4
1735	-62.2476	-0.288642	13
1736	-24.5047	65.2423	4
1737	-25.6883	66.0777	4
1738	-32.7643	69.7381	4
1739	-34.175	64.8139	4
1740	43.3235	17.9591	17
1741	-63.1114	26.1822	9
1742	-30.7764	66.3657	4
1743	-39.3135	13.9034	13
1744	53.8041	5.57869	17
1745	-10.1785	-48.2942	7
1746	-59.3159	29.3122	3
1747	-12.597	4.21665	12
1748	63.6339	10.4424	17
1749	-38.3479	-35.8765	12
1750	-4.00544	-58.7121	16
1751	22.1008	62.6649	2
1752	38.0574	39.3499	12
1753	-46.3333	-53.3759	6
1754	-44.7435	-48.234	6
1755	43.9349	42.9421	5
1756	-6.96725	-41.9578	16
1757	13.7309	-66.1608	15
1758	24.0218	56.102	2
1759	-52.6612	-28.9986	16
1760	0.651862	-23.757	12
1761	-69.8037	54.9534	1
1762	-48.2983	-51.861	6
1763	0.646598	2.23546	12
1764	-63.7343	31.4167	9
1765	60.3631	15.7992	17
1766	16.4927	-3.7227	12
1767	-5.79579	-21.7267	12
1768	26.6863	13.4661	2
1769	-40.5762	-31.4149	12
1770	-32.4167	45.8202	12
1771	41.5622	12.047	17
1772	54.0487	30.7367	17
1773	-0.657199	-32.968	12
1774	23.8787	-92.1646	15
1775	-23.6108	58.3602	4
1776	15.8142	39.3243	3
1777	54.0788	44.5044	5
1778	-34.5511	65.9263	4
1779	18.3596	-76.5706	15
1780	12.4885	37.0177	3
1781	19.5556	63.3461	2
1782	55.7056	7.90636	17
1783	9.46749	19.4295	17
1784	-19.3468	15.8177	3
1785	56.2867	42.2775	5
1786	-29.3499	66.5565	4
1787	50.0896	12.3778	17
1788	13.4414	-85.2724	15
1789	19.713	61.1898	2
1790	42.7274	38.8416	5
1791	42.5986	38.8456	12
1792	-9.70119	-49.1019	7
1793	24.914	-90.6909	15
1794	-10.5536	31.5604	3
1795	-14.1185	-18.7103	7
1796	4.46387	-18.4025	12
1797	54.3795	16.1737	17
1798	59.4123	14.6479	17
1799	-31.9909	6.12909	13
1800	33.4408	41.4636	2
1801	62.3812	39.625	5
1802	12.4721	-41.1691	12
1803	-35.8283	36.3807	13
1804	68.0249	10.8163	17
1805	23.2425	-91.5514	15
1806	-36.1495	-43.1992	6
1807	15.7066	-80.1884	15
1808	-11.8093	-77.7141	10
1809	50.5075	-70.84	14
1810	50.0676	-70.1156	14
1811	48.203	-71.058	14
1812	20.2747	-82.3989	15
1813	-36.6568	59.9747	4
1814	24.3249	-80.2945	15
1815	-62.6314	-35.3302	16
1816	20.4892	59.3632	2
1817	6.12962	20.0917	3
1818	-0.162577	-20.311	12
1819	36.5139	-15.4039	8
1820	-38.371	8.1979	13
1821	27.5726	25.4241	2
1822	-1.49822	33.3664	3
1823	-5.59177	-30.0416	7
1824	34.1706	-12.6327	8
1825	4.59459	30.8207	3
1826	48.0004	-70.2972	14
1827	-6.97674	41.2153	3
1828	55.4697	18.4758	17
1829	56.5975	7.80713	17
1830	-48.4391	24.8479	12
1831	-63.9898	27.1182	9
1832	30.558	43.4693	2
1833	-16.3746	6.06525	12
1834	-39.0254	35.7802	17
1835	-35.0091	64.734	4
1836	-17.8562	-43.3909	7
1837	34.821	-67.5849	12
1838	-48.5589	-52.6201	6
1839	-64.8331	-32.2705	16
1840	13.1967	-84.3693	15
1841	-1.6655	22.135	12
1842	11.2394	42.2158	3
1843	38.0354	14.1247	17
1844	-41.9883	8.10441	13
1845	11.5587	26.5725	3
1846	36.5636	15.9777	2
1847	38.3338	57.4868	2
1848	48.1474	43.8658	5
1849	-19.3252	-43.5284	7
1850	50.3601	9.55347	17
1851	-65.9645	-31.2269	16
1852	59.2503	45.605	5
1853	38.4213	56.5685	2
1854	58.3292	49.5092	5
1855	-18.2127	-42.7524	7
1856	-41.6925	57.5897	4
1857	35.2843	64.0597	2
1858	54.9488	7.15987	17
1859	-25.5487	54.5034	4
1860	-2.02572	-25.1695	7
1861	48.9923	-73.4554	14
1862	-44.0187	-29.3372	12
1863	62.897	45.0865	5
1864	13.6785	-87.363	15
1865	-71.0248	30.5118	9
1866	0.99657	10.7073	12
1867	-61.4715	29.4058	9
1868	65.304	10.5087	17
1869	-45.927	-53.9083	6
1870	24.6288	-23.3678	8
1871	20.771	61.6381	2
1872	34.1068	45.7321	2
1873	26.7363	35.6291	12
1874	-14.5939	-12.0627	12
1875	34.7278	-13.9037	8
1876	-27.0243	57.3708	4
1877	5.25619	35.6751	3
1878	43.757	13.331	17
1879	35.871	-13.1921	8
1880	59.0779	49.6776	5
1881	37.4695	38.8825	5
1882	51.4675	9.92239	17
1883	-3.08629	-16.2646	12
1884	-8.51981	-36.3459	7
1885	-21.6306	9.18691	12
1886	54.6163	36.5627	5
1887	-44.2304	-51.9712	6
1888	-7.94284	-67.0418	10
1889	65.0904	9.93877	17
1890	55.7307	6.44029	17
1891	-71.9665	56.8073	1
1892	-61.9232	47.0142	3
1893	21.2778	-84.5984	15
1894	54.9629	9.3591	17
1895	44.4328	45.1513	5
1896	31.439	-31.5792	8
1897	-2.51544	40.6912	3
1898	-14.9122	-36.3374	7
1899	-46.3239	-25.4691	16
1900	62.4839	43.5541	5
1901	-58.623	-27.068	16
1902	-50.9477	-53.7292	6
1903	17.3352	33.7398	5
1904	33.1813	47.9488	2
1905	35.0777	40.6962	12
1906	19.8678	-74.5383	15
1907	-50.5522	-54.5022	6
1908	13.9303	-65.569	17
1909	-59.931	3.97293	13
1910	30.5912	18.5862	2
1911	60.9234	15.7245	17
1912	-49.8195	-54.2447	6
1913	52.1399	42.6391	5
1914	53.298	34.6085	5
1915	12.8408	-84.578	6
1916	-54.6767	-26.6349	16
1917	-17.7084	38.481	3
1918	-31.8233	4.47345	13
1919	-49.6404	24.4285	12
1920	57.7528	14.1299	17
1921	-57.4115	0.446451	13
1922	22.4863	-89.6298	15
1923	3.94515	8.72816	17
1924	-8.6637	-38.6677	7
1925	-41.0281	11.0356	13
1926	27.9187	20.5687	2
1927	21.0757	60.8647	2
1928	46.2075	-66.7214	14
1929	27.5334	44.9368	2
1930	-45.8524	7.51902	2
1931	50.9488	-73.1643	14
1932	-44.0267	-49.2522	6
1933	25.4841	-73.1973	15
1934	70.0254	11.453	17
1935	-33.0693	60.2738	4
1936	-36.1067	63.1943	4
1937	60.8196	46.5477	5
1938	37.6655	58.4224	2
1939	-15.8849	-36.7596	7
1940	12.8295	27.3542	3
1941	-56.0191	25.2084	9
1942	-29.0133	26.4096	3
1943	52.1957	14.2866	17
1944	-40.3859	8.02098	13
1945	58.3	6.30704	17
1946	56.272	9.21212	17
1947	3.9971	22.2756	12
1948	-15.8034	-30.4338	7
1949	-15.396	-29.7889	7
1950	1.02044	-21.6024	12
1951	64.3241	38.994	5
1952	33.9771	58.3574	2
1953	50.6399	-72.8342	14
1954	20.9104	62.172	2
1955	20.5095	65.1137	2
1956	57.354	12.6681	17
1957	-71.6853	31.7257	9
1958	19.8926	-78.9293	15
1959	48.6994	-70.7504	14
1960	-35.7111	57.869	4
1961	1.81711	43.1156	3
1962	-22.6386	58.4745	4
1963	31.9256	41.2952	2
1964	-46.2221	5.75505	13
1965	21.6057	-86.3944	15
1966	48.3067	-72.8168	14
1967	57.8422	7.9056	17
1968	55.3175	9.87409	17
1969	14.2336	39.8412	3
1970	16.7593	33.8894	12
1971	-61.2558	43.9447	12
1972	57.5945	7.09669	17
1973	-19.7669	-19.4398	7
1974	-37.7334	-45.377	6
1975	64.2956	45.9182	5
1976	5.94495	23.702	3
1977	-42.5698	-33.2668	6
1978	-50.7785	13.1296	13
1979	-60.1991	53.0479	12
1980	-58.0319	28.4911	9
1981	47.4347	-10.1923	8
1982	-17.8279	-44.5918	7
1983	57.4423	47.8625	5
1984	60.5552	44.3695	5
1985	10.6733	37.1698	3
1986	14.4107	-77.1939	15
1987	0.589415	37.5878	3
1988	0.695635	37.1474	3
1989	55.0612	29.04	17
1990	-0.452012	39.9225	3
1991	45.4056	8.14508	17
1992	-35.7927	40.4605	12
1993	-14.6814	-35.2587	7
1994	-38.011	-45.4539	6
1995	0.541173	-19.3291	12
1996	-15.6605	-45.2483	7
1997	60.8127	48.2237	5
1998	-63.7416	0.478122	13
1999	-47.3034	-44.9952	6
[truncated: 2,603 more rows]

## Sheet: Fig 3
Topics	Cluster 1	Cluster 2	Cluster 3	Cluster 4	Cluster 5	Cluster 6	Cluster 7	Cluster 8	Cluster 9	Cluster 10	Cluster 11	Cluster 12	Cluster 13	Cluster 14	Cluster 15	Cluster 16	Cluster 17	Full topic label
Realism	0.00598591	0.00696719	0.00739774	0.0072417	0.00690569	0.00759728	0.00653386	0.00741439	0.00733202	0.00608701	0.00608632	0.00736446	0.00675017	0.00696077	0.00645337	0.00721757	0.0207763	P4_Realism_(Metaphysics)
Kuhn	0.00577394	0.00764953	0.00695946	0.00615623	0.0063428	0.00610341	0.0067315	0.00901463	0.00597013	0.00671306	0.00587247	0.00744746	0.00777751	0.00703832	0.00653855	0.00718392	0.0189783	N33_Kuhn_(Scientific inquiry)
Aims-of-science	0.0058562	0.00740349	0.00721925	0.00601357	0.00774341	0.0067848	0.00670093	0.0098843	0.00586342	0.00655902	0.00713118	0.00764222	0.00679728	0.00699351	0.00619235	0.00741601	0.0168845	L126_Aims-of-science_(Varia)
Adequacy-success	0.00677045	0.00832825	0.00814109	0.00767007	0.00737108	0.00684706	0.00701921	0.00721675	0.00814118	0.00683694	0.00658869	0.00731511	0.00797621	0.00669331	0.00736032	0.00771862	0.0135638	O186_Adequacy-success_(Theory)
Evaluation	0.00712666	0.00904406	0.00791526	0.00713197	0.00761261	0.00696181	0.0070157	0.00793346	0.00702833	0.00680829	0.00640175	0.00736731	0.0073099	0.00766847	0.00755952	0.00781843	0.0113255	O153_Evaluation_(Theory)
Philosophical-schools	0.00633406	0.00679758	0.00998384	0.00634791	0.0064276	0.00676265	0.00651721	0.00954616	0.00652508	0.00613336	0.00565905	0.0110325	0.00715363	0.00641283	0.0061793	0.00643668	0.0109709	L21_Philosophical-schools_(Varia)
Observation	0.00688214	0.00831527	0.00896812	0.0073126	0.00702906	0.00674211	0.00748553	0.007002	0.00708524	0.00657868	0.00601745	0.00809027	0.00765231	0.0067893	0.00645926	0.00694725	0.0108696	O43_Observation_(Theory)
Science-studies	0.0057561	0.00719306	0.00672282	0.00588996	0.00737931	0.00657189	0.00715665	0.0188199	0.0057543	0.00711468	0.00674324	0.00759985	0.00650396	0.00740997	0.00652559	0.00725368	0.0107025	L35_Science-studies_(Varia)
Structure-model	0.00640642	0.00680052	0.00960197	0.00739175	0.00685137	0.00711424	0.00805253	0.00703049	0.00975178	0.00766055	0.00700946	0.00751102	0.00736148	0.00688638	0.00733702	0.00850201	0.0104711	O91_Structure-model_(Theory)
Discovery-heuristics	0.00687854	0.00853462	0.00735572	0.00682101	0.00744737	0.00752279	0.00712264	0.00787907	0.0068302	0.00726508	0.00665847	0.00759929	0.0074709	0.00685648	0.00713723	0.0082497	0.0103492	N36_Discovery-heuristics_(Scientific inquiry)
Semantic-syntactic-accounts	0.00747957	0.00800731	0.0083033	0.00736456	0.00765064	0.00775264	0.00782293	0.00758531	0.00758182	0.00720142	0.00690125	0.00778036	0.00731621	0.00800262	0.00800249	0.00842985	0.010345	O113_Semantic-syntactic-accounts_(Theory)
Explanatory-power	0.0063612	0.00892651	0.00712054	0.00643988	0.0072398	0.00720577	0.00748573	0.00794105	0.00653114	0.00684427	0.0066498	0.00733102	0.00766041	0.00690229	0.00757935	0.0105776	0.00983958	O163_Explanatory-power_(Theory)
Scientific-method	0.00750935	0.008967	0.00817984	0.00617209	0.00695533	0.0067883	0.00689034	0.009991	0.00595233	0.00720148	0.00606729	0.00902759	0.00754839	0.00679927	0.00652075	0.00739271	0.00977915	N106_Scientific-method_(Scientific inquiry)
Justification	0.0076811	0.00922969	0.00769239	0.00697065	0.00881015	0.00746899	0.00692652	0.0081605	0.00719033	0.00656909	0.00642139	0.00799049	0.00717701	0.00756834	0.00717185	0.00767799	0.00966052	M39_Justification_(Epistemology)
Problem-solving	0.00725238	0.009222	0.00779303	0.00789289	0.00912586	0.0078674	0.00743658	0.0087306	0.00751859	0.0070391	0.0077846	0.00832074	0.00831734	0.00745399	0.00708773	0.00734084	0.00924504	N193_Problem-solving_(Scientific inquiry)
Prediction	0.00730163	0.00888203	0.00696962	0.00769112	0.00834361	0.006915	0.00703508	0.00791782	0.00663152	0.00676892	0.00917015	0.00818081	0.00761756	0.00658708	0.00727754	0.00873321	0.009161	O72_Prediction_(Theory)
Induction	0.00644717	0.0114604	0.00934688	0.00662383	0.00952668	0.00702028	0.00670516	0.00675079	0.00600716	0.00620435	0.00766755	0.0088836	0.00716172	0.006466	0.0062056	0.00818154	0.00915128	M10_Induction_(Epistemology)
Evidence	0.00645113	0.0146293	0.00720411	0.00647172	0.00857046	0.00766964	0.00816555	0.00757472	0.00675591	0.00744042	0.0066318	0.00747792	0.0072811	0.00713566	0.00730117	0.00739009	0.00913271	M83_Evidence_(Epistemology)
Justification-reasons	0.00698807	0.00838029	0.00757522	0.00703919	0.00871807	0.00787739	0.00748651	0.00783099	0.00738462	0.00680345	0.00772098	0.00823678	0.00753084	0.00758372	0.00737086	0.0079401	0.00910739	M97_Justification-reasons_(Epistemology)
Reductionism	0.00643459	0.00650263	0.00730242	0.0068703	0.00620346	0.00673103	0.00760763	0.00716166	0.00643993	0.018126	0.00593556	0.00707909	0.00815626	0.00703177	0.00792037	0.0100712	0.00906445	O112_Reductionism_(Theory)
Truth	0.00672318	0.00886672	0.0135864	0.00719452	0.00898133	0.00768574	0.00643187	0.00685499	0.00648505	0.00588496	0.00619509	0.00802816	0.00679816	0.00647179	0.00640917	0.00812681	0.00896751	B11_Truth_(Logic)
Knowledge	0.00629955	0.00766007	0.00751694	0.00641962	0.00737275	0.00686364	0.00729994	0.00960265	0.00641212	0.00687532	0.00711651	0.00886991	0.00718424	0.00677299	0.00690836	0.00782076	0.00896173	M127_Knowledge_(Epistemology)
Science-and-values	0.00674468	0.00907222	0.00725932	0.00624715	0.00928202	0.00743743	0.0068351	0.0117265	0.00608181	0.00622445	0.00672622	0.00832674	0.00647909	0.00668562	0.00633759	0.00687573	0.00892063	L50_Science-and-values_(Varia)
Physical-principles	0.014789	0.00675878	0.00693185	0.0125677	0.00659441	0.00658701	0.00613911	0.00664857	0.0243622	0.00628327	0.00605903	0.00781109	0.00866827	0.00607161	0.00609024	0.0072343	0.00889605	D115_Physical-principles_(Physics)
Research-work-program	0.00593959	0.00800863	0.00694741	0.00663979	0.00690874	0.00736016	0.00802038	0.0168652	0.00631444	0.0103963	0.00635626	0.0077503	0.00709448	0.00709886	0.00673775	0.00708554	0.00884232	N62_Research-work-program_(Scientific inquiry)
Electromagnetism	0.0099951	0.0075716	0.00699637	0.00733673	0.00647497	0.00681366	0.00712124	0.00704306	0.00893378	0.0068576	0.00608084	0.0078242	0.0111196	0.00622401	0.00629712	0.00681552	0.00880012	D67_Electromagnetism_(Physics)
Perspective-pluralism	0.00664293	0.00799726	0.00742534	0.00739493	0.00782129	0.00803655	0.00768862	0.0080847	0.00782815	0.00791369	0.00700972	0.00754987	0.00742796	0.00956559	0.00774381	0.00778197	0.00879317	L192_Perspective-pluralism_(Varia)
Explanation-description-prediction	0.00644406	0.00780697	0.00689656	0.00730509	0.00668613	0.00753648	0.00787183	0.00736685	0.00690922	0.00774916	0.00675075	0.00776484	0.00861319	0.00725196	0.00834123	0.0103488	0.00871766	O159_Explanation-description-prediction_(Theory)
Discovery-replacement	0.00663131	0.00794003	0.00779465	0.00714826	0.00764004	0.00666102	0.00702877	0.00883331	0.00696526	0.00859607	0.00791962	0.00843467	0.00818634	0.00761906	0.0073064	0.00719411	0.00867489	O52_Discovery-replacement_(Theory)
Explanation-accounts	0.00600551	0.00713166	0.00625573	0.00639571	0.00641872	0.00898946	0.00873086	0.00727799	0.00641407	0.00838365	0.00654886	0.00722032	0.00799405	0.00744949	0.0082068	0.0175316	0.00854542	O158_Explanation-accounts_(Theory)
Teleology	0.00662473	0.00745456	0.00754672	0.00664693	0.00778578	0.00705335	0.0075049	0.00960041	0.00649892	0.0071835	0.00692732	0.00862793	0.00697022	0.00693727	0.00680002	0.00739798	0.00843431	H31_Teleology_(Biology)
Concept	0.00657871	0.00708594	0.0084888	0.00700897	0.00669156	0.00712273	0.00836813	0.00790382	0.00664667	0.00799705	0.0070646	0.00861193	0.00730982	0.00999481	0.00708362	0.00704445	0.00830291	A167_Concept_(Language)
Term-meaning	0.00716345	0.00714075	0.0103899	0.00740055	0.00694058	0.0074652	0.00772715	0.00767355	0.00727365	0.00748477	0.00672448	0.00869425	0.00753013	0.00797061	0.00737575	0.00762088	0.00829531	A86_Term-meaning_(Language)
Mathematics-in-science	0.00673227	0.00684284	0.00865603	0.00763686	0.00643174	0.00650128	0.00654839	0.00867967	0.00775251	0.00697543	0.00589655	0.00903521	0.00956966	0.00660789	0.00651452	0.00721389	0.00827833	C92_Mathematics-in-science_(Mathematics)
Interpretation	0.00706463	0.00734617	0.00807087	0.0119388	0.00764458	0.00731861	0.00716863	0.0069996	0.00820276	0.00662829	0.00687161	0.00750831	0.00717689	0.00690416	0.00793763	0.00706274	0.0081727	O47_Interpretation_(Theory)
Modal-logic	0.00729515	0.00661572	0.00765262	0.00789674	0.00756265	0.00820352	0.00722606	0.00749185	0.00927593	0.00636443	0.0074505	0.00901089	0.00757715	0.00708638	0.00661026	0.00751576	0.00809728	B45_Modal-logic_(Logic)
Truth-synthetic	0.00732472	0.00807472	0.0144284	0.00669385	0.00719256	0.00690062	0.00644362	0.00719576	0.00652691	0.00613143	0.00591605	0.00867191	0.00676554	0.00622623	0.00651283	0.00805255	0.0080911	A185_Truth-synthetic_(Language)
Conclusion-argument	0.00802925	0.00858579	0.00904097	0.00739405	0.00845796	0.00773549	0.0073282	0.00727682	0.00723524	0.00684562	0.00721443	0.0082374	0.00757567	0.00698748	0.00720157	0.00881434	0.00805172	B122_Conclusion-argument_(Logic)
Confirmation	0.00677054	0.0260444	0.00766463	0.00596431	0.00748399	0.00653437	0.00674998	0.006591	0.00608238	0.00617188	0.00583346	0.00701263	0.00687273	0.00629704	0.00648286	0.00748364	0.00801993	M107_Confirmation_(Epistemology)
Belief-degree	0.0059379	0.00884944	0.00701611	0.00628516	0.0263113	0.00647304	0.00711962	0.00698515	0.00594842	0.00576217	0.00955689	0.00696254	0.00623607	0.00608869	0.00600522	0.00665838	0.00801861	M95_Belief-degree_(Epistemology)
Quantum-mechanics	0.00701731	0.0063353	0.00700924	0.0305199	0.00629646	0.00691237	0.00583514	0.00604947	0.00993463	0.00602282	0.00557101	0.00735318	0.0110488	0.00561317	0.00625918	0.00690851	0.00800423	D8_Quantum-mechanics_(Physics)
Entity	0.00656472	0.00631235	0.00790608	0.00686331	0.00629817	0.0069988	0.00663309	0.00735956	0.00780026	0.0066079	0.00591901	0.0104227	0.00731899	0.00841949	0.00675197	0.00688449	0.00793891	P89_Entity_(Metaphysics)
Assumption	0.00829327	0.0086236	0.00774996	0.0077894	0.00821748	0.00845021	0.00751514	0.00758325	0.00724007	0.00713927	0.00749247	0.00761448	0.00781472	0.00701797	0.00747399	0.00771861	0.00792099	O54_Assumption_(Theory)
Intuition	0.00699317	0.00732624	0.00769512	0.00736523	0.00739464	0.00755698	0.0079687	0.00789094	0.00753803	0.00704148	0.00675812	0.00851388	0.0074687	0.00761959	0.00702815	0.00736861	0.00791734	L118_Intuition_(Varia)
Linguistic-expression	0.00624024	0.00654539	0.017558	0.00659026	0.00636957	0.00653365	0.00810358	0.00747828	0.00652251	0.00644267	0.00691603	0.008033	0.00628162	0.00617736	0.00585838	0.00673088	0.00790819	A198_Linguistic-expression_(Language)
Modeling	0.00592142	0.00807317	0.00710857	0.00702608	0.00734845	0.00758105	0.00798556	0.00762992	0.00767743	0.0090942	0.00969671	0.0067252	0.00779543	0.00660597	0.00945655	0.0169613	0.00787898	E100_Modeling_(Models, simulation)
Data-techniques	0.00631013	0.0119063	0.00733041	0.00657995	0.00719318	0.00744352	0.00858254	0.00831626	0.00602273	0.0111932	0.00641846	0.00797081	0.00737235	0.00685682	0.00669141	0.00733818	0.00782826	O143_Data-techniques_(Theory)
Complexity	0.00685473	0.00804929	0.00786246	0.00709809	0.00763104	0.00738044	0.00777975	0.00792827	0.00723322	0.00805827	0.00780031	0.00815923	0.00795375	0.00728996	0.00772047	0.00777384	0.00776633	F117_Complexity_(Systems, complexity)
Celestial-mechanics	0.0087221	0.00821404	0.00663857	0.00628372	0.00610244	0.0063272	0.00660236	0.00656747	0.0086369	0.00599644	0.0060774	0.0076547	0.0163657	0.00604541	0.00586534	0.00763532	0.00776057	D70_Celestial-mechanics_(Physics)
Social-science	0.00554073	0.00656977	0.00675254	0.00554602	0.00609576	0.0065949	0.00668784	0.0273844	0.00549838	0.00635769	0.00680611	0.00811644	0.00613616	0.00706022	0.00658059	0.0067978	0.00775327	K22_Social-science_(Social sciences)
Particle-physics	0.00872768	0.00691782	0.00640106	0.0180343	0.00613582	0.00717772	0.00632379	0.00617627	0.00905904	0.00669246	0.00577563	0.00760043	0.0147871	0.00575528	0.00592047	0.00671443	0.00775242	D134_Particle-physics_(Physics)
Fact	0.00792577	0.00735454	0.00816911	0.00713291	0.00708957	0.00738704	0.00729852	0.0080209	0.00774438	0.00662683	0.00652089	0.00844107	0.00789691	0.00743666	0.00713369	0.00779429	0.0077503	P131_Fact_(Metaphysics)
Models-and-representation	0.00650056	0.00677809	0.00746341	0.00768104	0.00713856	0.00706536	0.0113412	0.00713478	0.00811674	0.00808404	0.00761483	0.00727416	0.00727425	0.0064154	0.00741892	0.00901622	0.00773901	E116_Models-and-representation_(Models, simulation)
Experiment	0.00975924	0.0119388	0.00659854	0.00824907	0.00719163	0.00765882	0.00823068	0.00793553	0.00612663	0.00889858	0.00692273	0.0083412	0.00808229	0.0060298	0.00697536	0.00653814	0.00770585	O57_Experiment_(Theory)
Learning	0.00633693	0.00745993	0.007545	0.00648099	0.00796802	0.00714125	0.00876451	0.00884329	0.00640724	0.00730664	0.00809829	0.00821778	0.00704091	0.00676507	0.00752706	0.00707734	0.00759279	I174_Learning_(Mind)
Patterns-structures	0.00637661	0.00713982	0.00746458	0.00693314	0.00676768	0.00750449	0.0086044	0.00764474	0.00730923	0.00867225	0.00657568	0.00805415	0.00751308	0.00954138	0.00772151	0.00897951	0.00757401	L51_Patterns-structures_(Varia)
Natural-kinds	0.00633762	0.00681355	0.0077027	0.00648274	0.00669957	0.00743751	0.00778723	0.00756414	0.00682589	0.00717183	0.00662291	0.00830413	0.00757008	0.013632	0.00714998	0.00754356	0.00756169	P5_Natural-kinds_(Metaphysics)
Evolution	0.00575699	0.00622968	0.00592795	0.00581315	0.00595218	0.00628801	0.00746708	0.00752912	0.00571748	0.0150589	0.00824188	0.00836131	0.00641245	0.0188098	0.019852	0.00710382	0.00753962	H155_Evolution_(Biology)
Physical-reality	0.00851318	0.0066812	0.00753092	0.0093474	0.00657729	0.0074619	0.00755544	0.00733079	0.00882046	0.00676788	0.00619077	0.00874687	0.00821757	0.00677036	0.00671111	0.00768934	0.00750359	P129_Physical-reality_(Metaphysics)
Intentionality	0.00622783	0.00671012	0.00746382	0.00637636	0.0106706	0.00753622	0.00818571	0.00921132	0.00645371	0.00640152	0.0115986	0.00856605	0.00671614	0.00641779	0.00650079	0.00737194	0.00748874	I16_Intentionality_(Mind)
Psychology-cognitive	0.00576132	0.00616482	0.00648253	0.00609277	0.00637718	0.00701454	0.0248937	0.00735927	0.00574751	0.00631627	0.00633833	0.0075559	0.00587873	0.00609693	0.00626391	0.00729004	0.00741027	I195_Psychology-cognitive_(Mind)
Proposition-consistency	0.00796185	0.00947716	0.0117416	0.00786824	0.00942105	0.00774397	0.00657374	0.00674907	0.00762143	0.0061976	0.00678917	0.00760496	0.00718186	0.00665796	0.00664617	0.00863221	0.00739768	B20_Proposition-consistency_(Logic)
Error-risk	0.00661196	0.00947549	0.00701812	0.00686303	0.00907027	0.00771641	0.00708706	0.0106062	0.0062778	0.0072158	0.00790363	0.00778813	0.00693175	0.00682352	0.00781298	0.00713363	0.00736649	M59_Error-risk_(Epistemology)
Rational-choice	0.00630883	0.00747188	0.00663163	0.00621517	0.0267292	0.00659871	0.00623012	0.00862651	0.00593031	0.00602263	0.0182767	0.0067368	0.006123	0.00618086	0.00650057	0.00659352	0.00736104	M168_Rational-choice_(Epistemology)
Mereology	0.00682222	0.00701357	0.00791037	0.00731537	0.00673574	0.00718753	0.00762911	0.00768704	0.00748398	0.00845335	0.00671398	0.00855855	0.00799379	0.00873184	0.00727813	0.00720222	0.00732366	F145_Mereology_(Systems, complexity)
Object-property-kind	0.00793734	0.00662085	0.00923015	0.00836629	0.00647992	0.0076635	0.00783755	0.00695417	0.0109407	0.00676883	0.00591137	0.00904442	0.00747446	0.0077629	0.00636427	0.00744246	0.00730974	P169_Object-property-kind_(Metaphysics)
Test-hypothesis	0.0071481	0.0229494	0.00675732	0.00651551	0.00898485	0.00737429	0.00662825	0.00715134	0.00606396	0.0064617	0.00614197	0.00710022	0.00676636	0.00617447	0.0071272	0.00665945	0.00726543	M60_Test-hypothesis_(Epistemology)
Relevant-factor-causal	0.00737348	0.00805894	0.00711674	0.00694099	0.00771494	0.0112033	0.00753699	0.00779626	0.00697167	0.00748959	0.00708951	0.00748026	0.00715431	0.00748491	0.00868842	0.00873531	0.00723059	P182_Relevant-factor-causal_(Metaphysics)
Color-Goodman	0.00663772	0.00842237	0.00914795	0.00641421	0.00788157	0.0071834	0.00831864	0.00710004	0.00653878	0.00674996	0.00724664	0.0092153	0.00674112	0.00713843	0.00683905	0.00772926	0.00717921	M99_Color-Goodman_(Epistemology)
Classical-mechanics-gravitation	0.0100048	0.00667642	0.00670415	0.00703422	0.00627954	0.00706776	0.00620761	0.00660659	0.0136496	0.00646073	0.00604728	0.00776478	0.0161338	0.00625597	0.00720294	0.00776776	0.00713479	D177_Classical-mechanics-gravitation_(Physics)
Perception	0.00641463	0.00640625	0.00720951	0.00661011	0.00672198	0.00649378	0.0150247	0.00736166	0.00594297	0.00587023	0.0063476	0.0115788	0.00652627	0.00596477	0.00587162	0.00610484	0.0071179	I199_Perception_(Mind)
DN-explanation	0.00628984	0.0075893	0.00677066	0.00610399	0.00651594	0.00894704	0.00712195	0.00675735	0.00604966	0.0066735	0.0063191	0.00679896	0.00727342	0.00652656	0.00731277	0.0307145	0.0070873	O135_DN-explanation_(Theory)
Boundary-conditions	0.00755996	0.00787197	0.00797241	0.0078364	0.00804618	0.00801241	0.00722945	0.00695719	0.00927897	0.0070329	0.00737667	0.00766417	0.00831084	0.00708178	0.00740598	0.00863222	0.00708455	F105_Boundary-conditions_(Systems, complexity)
Type-token-kinds	0.006362	0.0076718	0.00793008	0.00679587	0.00701325	0.00777486	0.00813845	0.00733275	0.00673003	0.00793364	0.00862979	0.00787859	0.00732739	0.00820038	0.00812602	0.00804769	0.00708314	P40_Type-token-kinds_(Metaphysics)
Conditions	0.00688964	0.00819331	0.00835341	0.00750664	0.00810316	0.0107573	0.00697291	0.00718271	0.00715655	0.00660794	0.00661529	0.00796296	0.00736674	0.00719947	0.00720261	0.0106583	0.00707337	B154_Conditions_(Logic)
Therapy	0.00677872	0.010443	0.00678141	0.00651718	0.00746644	0.00848021	0.00700239	0.008307	0.00637038	0.00717987	0.00660152	0.00906189	0.00684826	0.00648574	0.00716651	0.00700438	0.00705704	I101_Therapy_(Mind)
Stability	0.00812863	0.00707752	0.00696234	0.00727421	0.00814658	0.00706622	0.00711359	0.00765538	0.00692487	0.00809609	0.0102749	0.00803439	0.0089759	0.00767495	0.00787339	0.00750678	0.00703564	F80_Stability_(Systems, complexity)
Level-hierarchy	0.00636981	0.00808321	0.00694424	0.00665742	0.00744878	0.00790597	0.00829103	0.00768852	0.00647271	0.00845933	0.00806768	0.00778217	0.00770273	0.00879292	0.00904224	0.00724286	0.00700501	F121_Level-hierarchy_(Systems, complexity)
Image-perception	0.00709802	0.00649981	0.00662589	0.00647247	0.00646373	0.00696958	0.0160493	0.00670357	0.00680553	0.00744331	0.00689676	0.00837986	0.00749104	0.0065689	0.00670308	0.00686914	0.00699497	I119_Image-perception_(Mind)
Chemistry	0.00613182	0.00654078	0.00703445	0.00689374	0.00627451	0.00667251	0.00665751	0.00668746	0.00612965	0.0104684	0.00598766	0.00757759	0.0180534	0.00721335	0.00634172	0.00671601	0.00698518	G183_Chemistry_(Chemistry)
Logical-axiom	0.00702312	0.00753848	0.0174965	0.00837625	0.0078632	0.00641007	0.00610802	0.00656316	0.00793383	0.00595124	0.00642242	0.00776579	0.00672459	0.00606937	0.00587027	0.00717526	0.0069572	B188_Logical-axiom_(Logic)
Laws-of-nature	0.00685979	0.00706799	0.00817241	0.00660678	0.0067462	0.00913427	0.00638821	0.00751922	0.00822474	0.00687984	0.00576711	0.0081569	0.0106994	0.00801781	0.00720297	0.0150339	0.00694942	P13_Laws-of-nature_(Metaphysics)
Word-meaning	0.00734805	0.00726566	0.0134398	0.00697767	0.00709889	0.00713805	0.00763415	0.00735529	0.00701257	0.00672903	0.00624891	0.00867608	0.00726371	0.00782825	0.00640865	0.00687345	0.00694228	A139_Word-meaning_(Language)
Definition	0.00875502	0.00686875	0.0122717	0.00735356	0.00713374	0.00738418	0.00685147	0.00718257	0.00797405	0.00693916	0.00644311	0.008491	0.00734077	0.00816512	0.00747225	0.0069409	0.00686841	A49_Definition_(Language)
Property-emergence-supervenience	0.00623098	0.00636647	0.00760123	0.00914812	0.0064285	0.00933585	0.00891684	0.00635983	0.00958476	0.00751799	0.00608181	0.00873088	0.00812386	0.00972127	0.00784915	0.00904194	0.00686529	P157_Property-emergence-supervenience_(Metaphysics)
Mathematical-equations	0.0150734	0.00702709	0.00771381	0.0104367	0.00715169	0.00724112	0.00659294	0.00651536	0.0128634	0.00638811	0.00713734	0.00748753	0.0107875	0.00611944	0.00683641	0.00760011	0.00685587	C26_Mathematical-equations_(Mathematics)
Causal-process	0.00714968	0.00661276	0.00650077	0.00725175	0.00644384	0.0127817	0.00819271	0.00715408	0.00668419	0.00860769	0.00705915	0.00792204	0.00763692	0.00783028	0.00881883	0.0079942	0.00682612	P32_Causal-process_(Metaphysics)
Mechanism-explanation	0.00581467	0.00643987	0.00645852	0.00636526	0.00624401	0.00921861	0.0117696	0.00704732	0.00603681	0.0167641	0.00679628	0.00739544	0.00692556	0.00838669	0.00831979	0.0120873	0.00682119	O197_Mechanism-explanation_(Theory)
Bets-odds	0.00698259	0.00834459	0.00778285	0.006762	0.0198431	0.00762169	0.00647496	0.00739174	0.00666616	0.0066181	0.00918027	0.00720782	0.00683584	0.00639084	0.00691988	0.00673708	0.0068022	M48_Bets-odds_(Epistemology)
Geometry	0.0140655	0.00719709	0.0079375	0.00741648	0.00731482	0.00668635	0.00753121	0.0071065	0.0122938	0.00677679	0.00708033	0.00881091	0.00987036	0.00675251	0.00660422	0.00655362	0.00680148	C152_Geometry_(Mathematics)
Sentence-predicate	0.00627735	0.00782519	0.0191349	0.00649478	0.00732614	0.00694799	0.00671712	0.00642865	0.00737467	0.00613986	0.00602305	0.00705063	0.00654038	0.00641575	0.00627976	0.0117923	0.00679197	B140_Sentence-predicate_(Logic)
Thermodynamics-Perfect-gases	0.00778351	0.00657022	0.00661008	0.00797469	0.00636241	0.00679808	0.00653436	0.00670519	0.00882807	0.00684597	0.00587659	0.00753396	0.0173783	0.00624694	0.00663959	0.00849283	0.00676743	D73_Thermodynamics-Perfect-gases_(Physics)
Information	0.00690507	0.00767477	0.00768254	0.00849154	0.00849151	0.00736763	0.00944614	0.0072082	0.00641983	0.0114286	0.00995765	0.00748297	0.0072157	0.00655583	0.00712653	0.00773082	0.00676568	L170_Information_(Varia)
Relativity	0.101284	0.00651712	0.00689109	0.00813216	0.00639594	0.00677648	0.0064943	0.00624434	0.0117862	0.00650516	0.00662525	0.00779439	0.00832527	0.00614914	0.00599667	0.00621522	0.00675834	D19_Relativity_(Physics)
Life-consciousness-emotions	0.00618896	0.00622387	0.00676769	0.00600126	0.00652684	0.00674619	0.00962052	0.0095457	0.00592868	0.00813319	0.00653385	0.0103909	0.00743699	0.00740357	0.00738166	0.00634409	0.00675496	H28_Life-consciousness-emotions_(Biology)
Time-event	0.0115509	0.0068673	0.00729856	0.00722813	0.00821505	0.0114652	0.0070335	0.00762823	0.00895821	0.00662997	0.00669379	0.00978743	0.007556	0.00735955	0.00672339	0.00816746	0.00671101	P82_Time-event_(Metaphysics)
Measure-probability-confirmation	0.00819665	0.0147894	0.00863292	0.00759903	0.0109535	0.0074478	0.00620042	0.00659988	0.00736805	0.00642164	0.00664232	0.00693182	0.00745018	0.0062429	0.0068359	0.00711801	0.00669843	M0_Measure-probability-confirmation_(Epistemology)
Quantum-measurement	0.00819153	0.00702953	0.00708755	0.02786	0.00682408	0.00732889	0.0064486	0.00652634	0.00726041	0.00626792	0.00638507	0.0072328	0.0074717	0.00599985	0.00611996	0.00633135	0.00669329	D138_Quantum-measurement_(Physics)
Set-theory	0.00691469	0.007662	0.013784	0.00871222	0.0126643	0.00731722	0.00655112	0.00634722	0.0104132	0.00688694	0.00921142	0.00752062	0.00798881	0.00758433	0.006505	0.00740931	0.00666123	C196_Set-theory_(Mathematics)
Natural-selection	0.00571913	0.00624612	0.00615383	0.00582385	0.00644871	0.0065903	0.00685799	0.00664547	0.00571348	0.00888058	0.00768276	0.00708055	0.00623643	0.0119242	0.0344365	0.00668573	0.00666073	H81_Natural-selection_(Biology)
Neuroscience	0.00622393	0.00667119	0.00676707	0.00613958	0.00628703	0.00672571	0.0234922	0.00760595	0.00583728	0.00806413	0.00643579	0.00740344	0.0062952	0.00628495	0.00636193	0.00665729	0.0066229	I9_Neuroscience_(Mind)
Species	0.00569	0.0061123	0.0062145	0.00560385	0.00592023	0.0065772	0.00695818	0.00687931	0.00563724	0.00821708	0.00651133	0.0076102	0.00605172	0.0858305	0.0103299	0.00639531	0.0066012	H93_Species_(Biology)
Economy	0.00573811	0.00659032	0.00669678	0.00573195	0.00824229	0.00762947	0.0063548	0.0251529	0.0056395	0.0063609	0.0074317	0.00750012	0.00630462	0.00640907	0.00658626	0.00704305	0.00660016	K2_Economy_(Social sciences)
Causal-relation	0.0073581	0.00689248	0.00672563	0.00652007	0.00686643	0.0303359	0.00717821	0.00659376	0.00675221	0.00759115	0.0065161	0.00741476	0.00709771	0.00658175	0.00877661	0.00885918	0.00657782	P38_Causal-relation_(Metaphysics)
Cosmology	0.0105189	0.00671197	0.00699047	0.00842325	0.00688712	0.00798331	0.0063252	0.00680923	0.0158837	0.00609545	0.00644204	0.00837346	0.0103894	0.00654339	0.00642815	0.00636413	0.00656825	D190_Cosmology_(Physics)
Space-geometry	0.0118311	0.00614224	0.00692258	0.00865305	0.00653953	0.00676354	0.00614429	0.00610071	0.0616102	0.00607145	0.00626502	0.00721607	0.00791954	0.0060892	0.00583571	0.00627395	0.00655231	P41_Space-geometry_(Metaphysics)
Behavior	0.00615012	0.00632516	0.0065326	0.0060664	0.00665409	0.00656211	0.0137281	0.00862917	0.00601478	0.00771519	0.00910953	0.0088772	0.0068316	0.00714842	0.00769363	0.00755027	0.00654126	I164_Behavior_(Mind)
Computer-simulation	0.00634049	0.00715986	0.00757878	0.00786498	0.00714202	0.0069563	0.0148954	0.0070616	0.00727311	0.00904613	0.00729601	0.00726434	0.00756355	0.00624994	0.00648957	0.00755126	0.00652386	E136_Computer-simulation_(Models, simulation)
Cause-effect	0.00680553	0.00689903	0.0065623	0.00651605	0.00680207	0.0279914	0.00720018	0.00699598	0.00657725	0.00775432	0.00702211	0.00760255	0.0071843	0.0072048	0.00919625	0.00789291	0.00651211	P110_Cause-effect_(Metaphysics)
Space-time	0.0105167	0.00631525	0.00712683	0.0105772	0.00684082	0.00700385	0.00722423	0.00648721	0.0138391	0.00669259	0.00722897	0.00869838	0.00971792	0.00706856	0.0066956	0.00683121	0.0064845	P3_Space-time_(Metaphysics)
Function	0.00667096	0.00687513	0.00831477	0.0089626	0.00863376	0.00675902	0.00902449	0.00693901	0.00716598	0.00810699	0.00652914	0.00764733	0.00709611	0.007672	0.0079654	0.00728721	0.00647087	H141_Function_(Biology)
Theorem-locality	0.00842383	0.00901442	0.0106299	0.0136239	0.0101963	0.00911591	0.00604126	0.00642291	0.0102145	0.00599995	0.00750928	0.00699251	0.00732917	0.00620412	0.00637876	0.00715604	0.00643519	C184_Theorem-locality_(Mathematics)
Chaos	0.00864005	0.00617147	0.00742862	0.0109585	0.00624801	0.00688333	0.00930351	0.00707203	0.00723052	0.00907272	0.00878189	0.00763683	0.010162	0.00668005	0.00723107	0.00842053	0.0064251	F144_Chaos_(Systems, complexity)
Quantum-entanglement	0.00737794	0.00652435	0.00751701	0.0167037	0.00798271	0.00828125	0.00807203	0.0067704	0.00788719	0.00674523	0.0103307	0.00749625	0.00808701	0.00637774	0.00655379	0.00731475	0.00639294	D160_Quantum-entanglement_(Physics)
Disease-health	0.00577248	0.00743438	0.00632909	0.00570656	0.00695516	0.0196831	0.0082076	0.00931257	0.00596293	0.00905624	0.00624648	0.00814151	0.00611501	0.00827323	0.00733284	0.00681743	0.00639049	J133_Disease-health_(Medecine)
Evolutionary-games	0.00645309	0.00639078	0.00648718	0.00638066	0.0103079	0.00634554	0.00697031	0.00694919	0.0061248	0.00719272	0.102686	0.00652178	0.00637557	0.00631778	0.00732842	0.00656056	0.00638075	H6_Evolutionary-games_(Biology)
Group-selection	0.0063416	0.00640711	0.00688276	0.00632879	0.00722238	0.0071118	0.00695006	0.00951439	0.00679165	0.0065647	0.00859578	0.00728524	0.00633933	0.0122113	0.0180975	0.0064775	0.00637758	H178_Group-selection_(Biology)
Variables	0.00704333	0.00976418	0.00744785	0.00915329	0.00822624	0.0139894	0.00667888	0.00722936	0.00664496	0.00692681	0.00728865	0.00744148	0.00729432	0.00663985	0.00851729	0.00774801	0.00635908	C123_Variables_(Mathematics)
Population-genetics	0.005831	0.0064238	0.00597764	0.00567194	0.00638316	0.00783242	0.0063073	0.00657822	0.00551542	0.0141378	0.00957167	0.00694897	0.00594616	0.0116917	0.0357411	0.00687699	0.00631886	H173_Population-genetics_(Biology)
Adaptation	0.00567447	0.0061611	0.00606706	0.00584922	0.00623897	0.00668561	0.00834025	0.00716543	0.00552861	0.0104919	0.00841412	0.00758878	0.00598184	0.013547	0.031969	0.00674771	0.00631296	H12_Adaptation_(Biology)
Genetics	0.00572252	0.00611224	0.00628824	0.00569858	0.0061248	0.00750683	0.00786941	0.00663285	0.00567699	0.0617773	0.00614298	0.00699958	0.00688491	0.0100581	0.00989113	0.0065743	0.00627691	H194_Genetics_(Biology)
State-space	0.00688526	0.00644448	0.00809638	0.0287378	0.00810088	0.00673705	0.00660829	0.0060242	0.012123	0.00634424	0.00747176	0.00666601	0.00737168	0.00592195	0.00593424	0.00638322	0.00625548	C187_State-space_(Mathematics)
Probability-chance	0.00648489	0.0101206	0.00738958	0.00805709	0.0148617	0.00926944	0.00627858	0.00651366	0.00607245	0.00663648	0.00845522	0.00787831	0.00700582	0.00619169	0.0100264	0.00781286	0.00617696	M65_Probability-chance_(Epistemology)
Neurosciences	0.00677508	0.00623124	0.00636648	0.00601196	0.00669697	0.00723549	0.020288	0.00708005	0.00602718	0.0113522	0.00774714	0.00801025	0.00760608	0.00658693	0.00677017	0.00677272	0.00614849	I56_Neurosciences_(Mind)
Thermodynamics-Entropy	0.00715594	0.00635218	0.00644283	0.0101118	0.00673227	0.0068269	0.00625618	0.00630231	0.00661895	0.00665148	0.0073879	0.00683301	0.0190595	0.00618414	0.00697135	0.00706796	0.0060486	D55_Thermodynamics-Entropy_(Physics)
Probabilities	0.0063359	0.0148366	0.0072777	0.00941959	0.0204803	0.00961586	0.00589244	0.0061674	0.00582892	0.0058222	0.0102031	0.00723074	0.00719	0.00602055	0.00710096	0.00745134	0.0060452	M17_Probabilities_(Epistemology)

## Sheet: Fig 4
Rule_number	Antecedent 1	Antecedent 2	Antecedent 3	Antecedent 4	Antecedent 5	Predicted cluster
[11]	D19_Relativity_(Physics)	D115_Physical-principles_(Physics)				1
[12]	D19_Relativity_(Physics)	C26_Mathematical-equations_(Mathematics)				1
[30]	M17_Probabilities_(Epistemology)	M60_Test-hypothesis_(Epistemology)				2
[31]	B20_Proposition-consistency_(Logic)	M107_Confirmation_(Epistemology)				2
[32]	M17_Probabilities_(Epistemology)	M83_Evidence_(Epistemology)				2
[81]	M60_Test-hypothesis_(Epistemology)	M83_Evidence_(Epistemology)	M107_Confirmation_(Epistemology)			2
[82]	M0_Measure-probability-confirmation_(Epistemology)	M17_Probabilities_(Epistemology)	M107_Confirmation_(Epistemology)			2
[37]	C184_Theorem-locality_(Mathematics)	B188_Logical-axiom_(Logic)				3
[38]	A86_Term-meaning_(Language)	B140_Sentence-predicate_(Logic)				3
[39]	A86_Term-meaning_(Language)	A198_Linguistic-expression_(Language)				3
[40]	B20_Proposition-consistency_(Logic)	B140_Sentence-predicate_(Logic)				3
[41]	B20_Proposition-consistency_(Logic)	B188_Logical-axiom_(Logic)				3
[42]	B11_Truth_(Logic)	B20_Proposition-consistency_(Logic)				3
[43]	A49_Definition_(Language)	A139_Word-meaning_(Language)				3
[44]	A49_Definition_(Language)	B140_Sentence-predicate_(Logic)				3
[45]	A49_Definition_(Language)	A198_Linguistic-expression_(Language)				3
[46]	A49_Definition_(Language)	B188_Logical-axiom_(Logic)				3
[47]	A49_Definition_(Language)	A185_Truth-synthetic_(Language)				3
[48]	A139_Word-meaning_(Language)	B188_Logical-axiom_(Logic)				3
[49]	B11_Truth_(Logic)	A139_Word-meaning_(Language)				3
[50]	A139_Word-meaning_(Language)	A185_Truth-synthetic_(Language)				3
[51]	B140_Sentence-predicate_(Logic)	C196_Set-theory_(Mathematics)				3
[52]	B11_Truth_(Logic)	B140_Sentence-predicate_(Logic)				3
[53]	B11_Truth_(Logic)	A198_Linguistic-expression_(Language)				3
[54]	B188_Logical-axiom_(Logic)	C196_Set-theory_(Mathematics)				3
[55]	B11_Truth_(Logic)	B188_Logical-axiom_(Logic)				3
[56]	A185_Truth-synthetic_(Language)	B188_Logical-axiom_(Logic)				3
[57]	B11_Truth_(Logic)	A185_Truth-synthetic_(Language)				3
[85]	A139_Word-meaning_(Language)	B140_Sentence-predicate_(Logic)	A198_Linguistic-expression_(Language)			3
[86]	B140_Sentence-predicate_(Logic)	B188_Logical-axiom_(Logic)	A198_Linguistic-expression_(Language)			3
[87]	B140_Sentence-predicate_(Logic)	A185_Truth-synthetic_(Language)	A198_Linguistic-expression_(Language)			3
[76]	O47_Interpretation_(Theory)	D160_Quantum-entanglement_(Physics)	C187_State-space_(Mathematics)			4
[77]	D8_Quantum-mechanics_(Physics)	O47_Interpretation_(Theory)	C187_State-space_(Mathematics)			4
[78]	D8_Quantum-mechanics_(Physics)	D138_Quantum-measurement_(Physics)	C184_Theorem-locality_(Mathematics)			4
[79]	P3_Space-time_(Metaphysics)	D8_Quantum-mechanics_(Physics)	D138_Quantum-measurement_(Physics)			4
[80]	D8_Quantum-mechanics_(Physics)	C184_Theorem-locality_(Mathematics)	C187_State-space_(Mathematics)			4
[91]	D8_Quantum-mechanics_(Physics)	O47_Interpretation_(Theory)	D138_Quantum-measurement_(Physics)	D160_Quantum-entanglement_(Physics)		4
[92]	D8_Quantum-mechanics_(Physics)	C26_Mathematical-equations_(Mathematics)	D138_Quantum-measurement_(Physics)	C187_State-space_(Mathematics)		4
[93]	D8_Quantum-mechanics_(Physics)	D138_Quantum-measurement_(Physics)	F144_Chaos_(Systems, complexity)	C187_State-space_(Mathematics)		4
[94]	D8_Quantum-mechanics_(Physics)	D138_Quantum-measurement_(Physics)	F144_Chaos_(Systems, complexity)	D160_Quantum-entanglement_(Physics)		4
[96]	D8_Quantum-mechanics_(Physics)	D134_Particle-physics_(Physics)	D138_Quantum-measurement_(Physics)	D160_Quantum-entanglement_(Physics)	C187_State-space_(Mathematics)	4
[20]	M48_Bets-odds_(Epistemology)	M168_Rational-choice_(Epistemology)				5
[21]	I16_Intentionality_(Mind)	M168_Rational-choice_(Epistemology)				5
[22]	M0_Measure-probability-confirmation_(Epistemology)	M95_Belief-degree_(Epistemology)				5
[69]	M17_Probabilities_(Epistemology)	M48_Bets-odds_(Epistemology)	M95_Belief-degree_(Epistemology)			5
[70]	M17_Probabilities_(Epistemology)	M95_Belief-degree_(Epistemology)	M168_Rational-choice_(Epistemology)			5
[71]	M17_Probabilities_(Epistemology)	M65_Probability-chance_(Epistemology)	M95_Belief-degree_(Epistemology)			5
[72]	M17_Probabilities_(Epistemology)	M95_Belief-degree_(Epistemology)	C196_Set-theory_(Mathematics)			5
[62]	P32_Causal-process_(Metaphysics)	P38_Causal-relation_(Metaphysics)	P110_Cause-effect_(Metaphysics)			6
[63]	P38_Causal-relation_(Metaphysics)	P110_Cause-effect_(Metaphysics)	J133_Disease-health_(Medecine)			6
[64]	P38_Causal-relation_(Metaphysics)	P110_Cause-effect_(Metaphysics)	P182_Relevant-factor-causal_(Metaphysics)			6
[65]	P38_Causal-relation_(Metaphysics)	P110_Cause-effect_(Metaphysics)	C123_Variables_(Mathematics)			6
[66]	P38_Causal-relation_(Metaphysics)	P110_Cause-effect_(Metaphysics)	B154_Conditions_(Logic)			6
[67]	P38_Causal-relation_(Metaphysics)	P82_Time-event_(Metaphysics)	P110_Cause-effect_(Metaphysics)			6
[68]	M17_Probabilities_(Epistemology)	P38_Causal-relation_(Metaphysics)	P110_Cause-effect_(Metaphysics)			6
[25]	I9_Neuroscience_(Mind)	E136_Computer-simulation_(Models, simulation)				7
[26]	I9_Neuroscience_(Mind)	I199_Perception_(Mind)				7
[27]	E136_Computer-simulation_(Models, simulation)	I195_Psychology-cognitive_(Mind)				7
[28]	E116_Models-and-representation_(Models, simulation)	I195_Psychology-cognitive_(Mind)				7
[29]	I195_Psychology-cognitive_(Mind)	I199_Perception_(Mind)				7
[74]	I9_Neuroscience_(Mind)	I56_Neurosciences_(Mind)	I195_Psychology-cognitive_(Mind)			7
[75]	I9_Neuroscience_(Mind)	I119_Image-perception_(Mind)	I195_Psychology-cognitive_(Mind)			7
[83]	K2_Economy_(Social sciences)	K22_Social-science_(Social sciences)	H31_Teleology_(Biology)			8
[84]	K2_Economy_(Social sciences)	K22_Social-science_(Social sciences)	L50_Science-and-values_(Varia)			8
[95]	K2_Economy_(Social sciences)	K22_Social-science_(Social sciences)	L35_Science-studies_(Varia)	N62_Research-work-program_(Scientific inquiry)		8
[18]	P41_Space-geometry_(Metaphysics)	D190_Cosmology_(Physics)				9
[19]	P41_Space-geometry_(Metaphysics)	D177_Classical-mechanics-gravitation_(Physics)				9
[59]	C26_Mathematical-equations_(Mathematics)	P41_Space-geometry_(Metaphysics)	D115_Physical-principles_(Physics)			9
[60]	P3_Space-time_(Metaphysics)	P41_Space-geometry_(Metaphysics)	D115_Physical-principles_(Physics)			9
[61]	P41_Space-geometry_(Metaphysics)	D115_Physical-principles_(Physics)	P169_Object-property-kind_(Metaphysics)			9
[14]	O112_Reductionism_(Theory)	H194_Genetics_(Biology)				10
[15]	H173_Population-genetics_(Biology)	H194_Genetics_(Biology)				10
[16]	I56_Neurosciences_(Mind)	H194_Genetics_(Biology)				10
[17]	H155_Evolution_(Biology)	H194_Genetics_(Biology)				10
[1]	H6_Evolutionary-games_(Biology)					11
[7]	P89_Entity_(Metaphysics)					12
[8]	H28_Life-consciousness-emotions_(Biology)					12
[9]	I199_Perception_(Mind)					12
[10]	L21_Philosophical-schools_(Varia)					12
[2]	G183_Chemistry_(Chemistry)					13
[3]	D70_Celestial-mechanics_(Physics)					13
[4]	D177_Classical-mechanics-gravitation_(Physics)					13
[5]	D134_Particle-physics_(Physics)					13
[33]	D55_Thermodynamics-Entropy_(Physics)	D73_Thermodynamics-Perfect-gases_(Physics)				13
[13]	H12_Adaptation_(Biology)	H93_Species_(Biology)				14
[58]	P5_Natural-kinds_(Metaphysics)	H93_Species_(Biology)	H155_Evolution_(Biology)			14
[88]	H12_Adaptation_(Biology)	H81_Natural-selection_(Biology)	H173_Population-genetics_(Biology)	H194_Genetics_(Biology)		15
[89]	H12_Adaptation_(Biology)	H81_Natural-selection_(Biology)	H173_Population-genetics_(Biology)	H178_Group-selection_(Biology)		15
[90]	H12_Adaptation_(Biology)	H81_Natural-selection_(Biology)	H155_Evolution_(Biology)	H173_Population-genetics_(Biology)		15
[23]	O135_DN-explanation_(Theory)	O163_Explanatory-power_(Theory)				16
[24]	P13_Laws-of-nature_(Metaphysics)	O135_DN-explanation_(Theory)				16
[73]	O135_DN-explanation_(Theory)	O158_Explanation-accounts_(Theory)	O159_Explanation-description-prediction_(Theory)			16
[6]	O153_Evaluation_(Theory)					17
[34]	P4_Realism_(Metaphysics)	O186_Adequacy-success_(Theory)				17
[35]	N33_Kuhn_(Scientific inquiry)	L126_Aims-of-science_(Varia)				17
[36]	N33_Kuhn_(Scientific inquiry)	O186_Adequacy-success_(Theory)				17

## Sheet: Fig 5-6-7-8
	Fig 5					Fig 6				Fig 7						Fig 8
Clusters	Number of rules	Number of topics	Nodes	Edges	Connectivity	Rules per cluster	Average number of rules per predicted article	Standard deviation	Cluster articles as % of total corpus	Correctly predicted articles	Wrongly predicted articles	Non-predicted articles	Precision	Recall	F-measure	F-measure	Connectivity	Articles per cluster
1 - Relativity	2	3	6	6	1	2	2.26087	1.32388	0.0123859	31	15	11	0.62	0.54386	0.579439	0.579439	1	57
2 - Evidence/confirmation	5	6	12	17	1.41667	5	3.04669	2.32466	0.0686658	135	122	59	0.789474	0.427215	0.554415	0.554415	1.41667	316
3 - Logic/language	24	11	36	75	2.08333	24	6.96782	5.1075	0.100608	385	50	28	0.569527	0.831533	0.676032	0.676032	2.08333	463
4 - Quantum mechanics	10	10	21	46	2.19048	10	3.78112	2.61777	0.0560626	152	81	25	0.915663	0.589147	0.716981	0.716981	2.19048	258
5 - Epistemology	7	8	16	25	1.5625	7	3.22599	2.43432	0.0447631	115	62	29	0.761589	0.558252	0.644258	0.644258	1.5625	206
6 - Causation	7	9	17	28	1.64706	7	3.50685	2.40759	0.0384615	115	31	31	0.746753	0.649718	0.694864	0.694864	1.64706	177
7 - Mind	7	7	15	23	1.53333	7	3.09174	2.05474	0.0595393	124	94	56	0.815789	0.452555	0.58216	0.58216	1.53333	274
8 - Science and society	3	6	10	13	1.3	3	2.2974	1.51141	0.0764885	117	152	83	0.866667	0.332386	0.480493	0.480493	1.3	352
9 - Space-geometry/cosmology	5	7	13	18	1.38462	5	3.29787	2.28049	0.0234681	63	31	14	0.552632	0.583333	0.567568	0.567568	1.38462	108
10 - Genetics/reductionism	4	5	10	12	1.2	4	2.46739	1.34615	0.0225989	62	30	12	0.449275	0.596154	0.512397	0.512397	1.2	104
11 - Evolutionary games	1	1	3	2	0.666667	1	1.62222	1.19257	0.00977836	40	5	0	0.373832	0.888889	0.526316	0.526316	0.666667	45
12 - Varia	4	4	9	8	0.888889	4	3.46144	2.62861	0.204476	404	387	150	0.570621	0.42933	0.489994	0.489994	0.888889	941
13 - Thermodynamics/classical mechanics	5	6	12	11	0.916667	5	2.66474	1.74548	0.0825728	272	74	34	0.49009	0.715789	0.581818	0.581818	0.916667	380
14 - Species/natural kinds	2	4	7	7	1	2	1.67213	1.04437	0.0167319	33	28	16	0.559322	0.428571	0.485294	0.485294	1	77
15 - Natural selection	3	6	10	15	1.5	3	2.84177	1.98248	0.0425902	101	57	38	0.748148	0.515306	0.610272	0.610272	1.5	196
16 - Scientific explanation	3	5	9	10	1.11111	3	2.77528	1.89709	0.0523685	88	90	63	0.704	0.365145	0.480874	0.480874	1.11111	241
17 - Realism/scientific change	4	5	10	11	1.1	4	2.74444	1.94097	0.0884398	197	163	47	0.635484	0.484029	0.549512	0.549512	1.1	407
										2434

## Sheet: Fig 9
Threshold	Correlation coefficient	% clusters
0	0.136798	1
0.01	0.136798	1
0.02	0.136798	1
0.03	0.136798	1
0.04	0.0717151	1
0.05	0.0504738	1
0.06	0.00817324	1
0.07	0.0102115	1
0.08	0.0317451	1
0.09	0.0910871	1
0.1	0.0438472	1
0.11	0.0507817	1
0.12	0.0974402	1
0.13	0.149027	1
0.14	0.215313	1
0.15	0.187186	1
0.16	0.134589	1
0.17	0.191923	1
0.18	0.185005	1
0.19	0.204209	1
0.2	0.362713	1
0.21	0.421164	1
0.22	0.502927	1
0.23	0.458817	1
0.24	0.524923	1
0.25	0.692211	1
0.26	0.721974	1
0.27	0.695884	1
0.28	0.595962	1
0.29	0.481822	1
0.3	0.620587	1
0.31	0.540902	1
0.32	0.526054	1
0.33	0.623603	0.941176
0.34	0.688109	0.941176
0.35	0.695748	0.941176
0.36	0.591544	0.941176
0.37	0.717764	0.941176
0.38	0.74037	0.882353
0.39	0.687999	0.882353
0.4	0.624285	0.882353
0.41	0.55819	0.882353
0.42	0.635277	0.823529
0.43	0.624003	0.823529
0.44	0.581921	0.823529
0.45	0.403166	0.823529
0.46	0.475616	0.705882
0.47	0.362959	0.647059
0.48	0.312131	0.647059
0.49	0.232297	0.588235
0.5	0.218376	0.529412
0.51	0.468183	0.529412
0.52	0.29862	0.529412
0.53	0.318095	0.529412
0.54	0.403161	0.470588
0.55	0.403161	0.470588
0.56	0.403161	0.470588
0.57	0.333728	0.411765
0.58	0.0206015	0.294118

## Sheet: Top words per topic
Topic label (ID)	Top-20 words
Evolutionary-games (6)	strategy; game; signal; player; equilibrium; dynamics; payoff; play; stable; dynamic; population; sender; receiver; demand; round; s; skyrms; cooperation; equilibria; send
Adaptation (12)	organism; environment; trait; fitness; individual; population; variation; reproduction; survival; adaptation; success; reproductive; environmental; adaptive; adapt; offspring; survive; differential; reproduce; selective
Life-consciousness-emotions (28)	life; activity; live; organism; human; form; emotion; process; nature; movement; character; factor; organization; active; living; experience; action; whole; affect; fear
Teleology (31)	end; goal; purpose; mean; serve; achieve; may; aim; means; practical; final; well; attain; ultimate; seek; ideal; interest; realize; pursue; accomplish
Natural-selection (81)	selection; natural; unit; process; evolution; drift; evolutionary; sober; level; population; argue; force; genic; variation; random; brandon; biological; operate; adaptation; darwin
Species (93)	specie; species; organism; biological; taxon; individual; concept; lineage; evolutionary; common; group; classification; population; member; biologist; hull; phylogenetic; ancestor; category; taxonomy
Function (141)	function; define; item; wave; serve; proper; functional; thus; determine; form; perform; give; follow; analysis; biological; structure; also; hence; identify; represent
Evolution (155)	evolutionary; evolution; biology; biological; developmental; development; darwin; process; origin; biologist; history; genetic; change; constraint; argue; gould; adaptation; darwinian; synthesis; adaptive
Population-genetics (173)	population; gene; frequency; genetic; fitness; generation; genotype; allele; mutation; selection; variance; change; variation; locus; effect; size; phenotype; trait; genetics; phenotypic
Group-selection (178)	individual; group; selection; member; population; fitness; collective; aggregate; altruism; wilson; whole; average; trait; sober; unit; altruistic; social; type; benefit; organism
Genetics (194)	gene; cell; sequence; dna; protein; code; genetic; acid; molecular; molecule; structure; product; genome; enzyme; base; organism; development; site; synthesis; expression
Chemistry (183)	element; chemical; atom; substance; atomic; reaction; molecule; compound; chemistry; structure; bond; organic; form; oxygen; chemist; hydrogen; composition; example; property; weight
Measure-probability-confirmation (0)	measure; probability; confirmation; degree; relative; function; define; give; quantitative; set; likelihood; follow; ratio; respect; show; carnap; qualitative; score; compare; log
Induction (10)	rule; inference; inductive; induction; reasoning; logic; method; deductive; justify; generalization; infer; mill; base; principle; whewell; peirce; argument; justification; deduction; valid
Probabilities (17)	probability; prior; distribution; give; conditional; assign; prob; posterior; equal; bayesian; subjective; high; joint; assignment; bayes; calculate; likelihood; uniform; assume; objective
Justification (39)	accept; reject; acceptance; claim; reason; must; ground; view; believe; commit; lead; hypothesis; rejection; generally; basis; therefore; even; scientist; widely; admit
Bets-odds (48)	positive; card; negative; bet; book; odd; case; loss; argument; instance; win; give; lose; turn; fair; would; suppose; dutch; gain; follow
Error-risk (59)	error; risk; effect; result; lead; cost; consequence; bias; assessment; might; benefit; tendency; eliminate; uncertainty; source; avoid; due; likely; mistake; failure
Test-hypothesis (60)	test; hypothesis; statistical; error; significance; testing; result; datum; statistic; use; pass; null; procedure; reject; inference; alternative; bayesian; probability; severe; experimental
Probability-chance (65)	probability; chance; relative; frequency; outcome; sequence; head; coin; limit; give; random; toss; trial; sample; event; suppose; propensity; flip; tail; randomness
Evidence (83)	evidence; support; claim; provide; hypothesis; empirical; available; strong; evidential; datum; favor; independent; basis; base; total; warrant; conclusion; suggest; fact; relevant
Belief-degree (95)	belief; degree; agent; rational; rule; credence; proposition; probability; jeffrey; conditionalization; function; bayesian; commitment; update; expect; revision; inaccuracy; s; ought; local
Justification-reasons (97)	reason; believe; good; think; give; doubt; suppose; ground; would; provide; reasonable; prefer; however; hold; least; true; rather; seem; cast; suspect
Color-Goodman (99)	say; red; see; example; would; suppose; green; thing; look; might; color; blue; examine; something; etc; goodman; mr; jones; sense; thus
Confirmation (107)	hypothesis; evidence; confirm; confirmation; instance; consequence; auxiliary; observation; glymour; test; entail; degree; report; relevance; irrelevant; support; positive; conjunction; bayesian; background
Knowledge (127)	knowledge; understanding; scientific; nature; body; background; understand; base; concern; certainty; human; know; gain; basis; practical; empirical; sense; advance; lack; lead
Rational-choice (168)	decision; utility; preference; expect; choice; rational; option; agent; choose; act; maximize; make; prefer; action; rule; consequence; problem; theory; outcome; optimal
Definition (49)	definition; term; define; concept; give; meaning; follow; operation; mean; operational; explicitly; use; extension; primitive; explicit; relation; introduce; formulate; implicitly; definable
Term-meaning (86)	term; use; refer; meaning; sense; define; understand; theoretical; describe; usage; reference; word; express; mean; interpret; terminology; technical; employ; expression; phrase
Word-meaning (139)	word; use; name; meaning; symbol; sign; refer; mean; expression; term; indicate; phrase; designate; call; proper; letter; write; denote; shall; reference
Concept (167)	concept; conceptual; framework; use; category; scheme; basic; analysis; theoretical; general; tool; metaphor; construct; useful; develop; employ; provide; apply; rather; analyze
Truth-synthetic (185)	statement; truth; empirical; content; logical; meaning; analytic; factual; form; priori; ments; mean; synthetic; assertion; proposition; verification; sentence; meaningful; assert; fact
Linguistic-expression (198)	language; linguistic; ordinary; use; translation; word; expression; sentence; rule; english; semantics; meaning; formal; express; discourse; syntax; translate; speech; logical; speaker
Truth (11)	true; false; truth; proposition; statement; hold; say; sentence; approximately; believe; necessarily; assert; express; either; hence; falsity; assertion; imply; fact; mean
Proposition-consistency (20)	proposition; logically; consistent; imply; entail; set; equivalent; consequence; inconsistent; conjunction; follow; hence; mutually; also; incompatible; exclusive; independent; possible; logical; impossible
Modal-logic (45)	world; possible; actual; external; real; internal; structure; physically; picture; way; describe; history; exist; close; accord; sense; objective; give; hold; possibility
Conclusion-argument (122)	conclusion; argument; premise; con; follow; draw; valid; lead; inference; form; show; therefore; reasoning; reach; validity; derive; establish; correct; premiss; arrive
Sentence-predicate (140)	sentence; predicate; contain; form; language; formula; express; constant; primitive; universal; quantifier; expression; singular; equivalent; occur; statement; basic; follow; imperative; ramsey
Conditions (154)	condition; necessary; sufficient; antecedent; hold; clause; ceteris; paribus; counterfactual; consequent; conditionals; truth; law; ideal; conditional; follow; connection; require; also; satisfy
Logical-axiom (188)	logic; logical; axiom; formal; proposition; system; calculus; mathematical; mathematics; proof; implication; set; postulate; consistency; elementary; purely; theorem; rule; construct; propositional
Mathematical-equations (26)	equation; form; transformation; solution; give; differential; derive; linear; invariant; use; transform; function; motion; lorentz; write; obtain; describe; express; follow; constant
Mathematics-in-science (92)	physic; science; mathematics; mathematical; physics; physical; modern; pure; theory; foundation; fundamental; application; theoretical; branch; biology; chemistry; apply; psychology; concept; introduction
Variables (123)	variable; value; independent; parameter; distribution; random; set; mean; hidden; dependent; correlation; assume; fix; estimate; model; intervention; constant; coefficient; statistical; sample
Geometry (152)	line; point; geometry; curve; circle; plane; lie; parallel; direction; straight; figure; angle; sphere; surface; euclidean; represent; center; segment; axis; move
Theorem-locality (184)	theorem; proof; follow; prove; show; axiom; result; hold; bell; inequality; violation; lemma; locality; imply; assumption; local; assume; derive; independence; hence
State-space (187)	operator; state; space; algebra; vector; represent; product; representation; projection; define; associate; von; hilbert; matrix; set; corresponding; observables; correspond; boolean; neumann
Set-theory (196)	set; number; finite; infinite; real; subset; element; sequence; contain; let; define; member; order; axiom; partition; integer; series; pair; limit; infinity
Disease-health (133)	disease; race; normal; human; example; cause; heart; health; cancer; people; patient; case; person; identify; medical; self; attack; medicine; mental; biological
Space-time (3)	space; time; point; region; phase; dimension; spatial; position; configuration; absolute; location; continuous; dimensional; occupy; temporal; physical; trajectory; locate; discrete; particle
Realism (4)	realism; realist; truth; scientific; theory; claim; success; position; argument; commitment; putnam; approximate; argue; view; ontological; empiricist; attitude; fine; theoretical; constructive
Natural-kinds (5)	kind; natural; certain; thing; different; essence; various; classification; particular; nature; sort; call; distinguish; necessity; real; belong; category; way; rather; property
Laws-of-nature (13)	law; generalization; nature; universal; fundamental; govern; regularity; hold; necessity; second; physical; statement; exception; general; accidental; obey; derive; lawlike; instance; express
Causal-process (32)	process; causal; interaction; involve; mark; produce; describe; salmon; stage; quantity; occur; kind; structure; influence; conserve; production; characterize; trace; transmit; transmission
Causal-relation (38)	causal; relation; causation; relationship; connection; probabilistic; dependence; causality; chain; asymmetry; counterfactual; analysis; lewis; relevance; account; notion; claim; intervention; event; hold
Type-token-kinds (40)	type; certain; instance; call; different; may; particular; token; various; kind; distinguish; specific; form; also; involve; occur; identify; thus; refer; distinct
Space-geometry (41)	spacetime; point; space-time; field; structure; metric; space; manifold; local; curve; region; geometry; vector; global; define; minkowski; coordinate; curvature; connection; tensor
Time-event (82)	event; present; past; future; occur; time; occurrence; history; actual; happen; moment; sequence; determine; temporal; observe; unique; record; historical; predict; duration
Entity (89)	entity; actual; nature; whitehead; real; object; thing; existence; reality; exist; abstract; character; ultimate; abstraction; ontological; universals; refer; ontology; process; god
Cause-effect (110)	cause; effect; common; correlation; event; causal; occur; factor; produce; direct; presence; correlate; case; absence; explain; screen; occurrence; accord; genuine; causation
Physical-reality (129)	physical; description; reality; describe; complete; nature; world; situation; mathematical; purely; regard; real; fact; must; merely; significance; aspect; objective; sense; therefore
Fact (131)	fact; matter; subject; rather; merely; simply; course; empirical; contingent; mere; certain; depend; reflect; nature; regard; concern; treat; really; brute; material
Property-emergence-supervenience (157)	property; physical; intrinsic; possess; entity; relation; emergent; attribute; disposition; realize; relational; certain; virtue; individual; object; dispositional; share; prop; essential; emergence
Object-property-kind (169)	object; relation; material; physical; property; stand; hold; certain; spatial; particular; identity; exist; temporal; thus; bear; thing; refer; attribute; identical; exemplify
Relevant-factor-causal (182)	factor; give; relevant; determine; rise; causally; influence; depend; include; causal; affect; also; irrelevant; context; independent; thus; extent; determination; circumstance; particular
Neuroscience (9)	task; brain; area; cognitive; memory; process; visual; study; der; involve; functional; activity; identify; performance; neural; function; processing; perform; die; network
Intentionality (16)	action; act; belief; person; desire; certain; situation; agent; course; intention; may; believe; way; rational; reason; disposition; people; appropriate; perform; circumstance
Neurosciences (56)	response; stimulus; cell; potential; neuron; action; activity; reaction; pattern; brain; neural; respond; stimulation; produce; sensory; signal; muscle; movement; behavior; elicit
Therapy (101)	treatment; control; study; effect; case; effective; factor; trial; freud; experimental; patient; treat; drug; efficacy; also; theoretical; result; subject; suggestion; psychoanalysis
Image-perception (119)	color; image; object; shape; light; eye; visual; see; size; vision; match; surface; perception; example; perceive; look; reflect; visible; appear; mirror
Behavior (164)	behavior; human; explain; animal; analysis; pattern; behavioral; describe; exhibit; study; teleological; goal; taylor; individual; skinner; wright; psychological; term; behave; organism
Learning (174)	learn; ability; come; well; way; able; student; understand; experience; acquire; course; recognize; even; learning; may; help; people; perhaps; familiar; skill
Psychology-cognitive (195)	psychology; cognitive; psychological; mental; state; content; fodor; mind; intentional; computational; argue; folk; representation; cognition; representational; process; perceptual; belief; psychologist; stich
Perception (199)	experience; perception; object; sense; consciousness; perceive; pain; sensation; perceptual; immediate; phenomenal; direct; report; subject; conscious; thing; awareness; mind; quality; subjective
Modeling (100)	model; use; idealization; mathematical; robustness; modeling; construct; simulation; provide; target; robust; minimal; realistic; idealize; s; approximation; assumption; theoretical; climate; analysis
Models-and-representation (116)	representation; model; represent; system; map; use; target; feature; abstract; way; real; construct; picture; allow; situation; relationship; content; mathematical; visual; epistemic
Computer-simulation (136)	machine; input; computer; output; operation; program; string; device; simulation; computation; algorithm; use; computational; generate; process; perform; build; compute; carry; system
Quantum-mechanics (8)	quantum; mechanic; classical; theory; mechanical; statistical; interpretation; physic; bohr; newtonian; particle; measurement; relativistic; formalism; heisenberg; field; formulation; bohm; standard; collapse
Relativity (19)	frame; clock; light; velocity; time; reference; relative; absolute; move; simultaneity; observer; rest; speed; inertial; motion; rod; signal; transport; einstein; standard
Thermodynamics-Entropy (55)	system; entropy; state; statistical; equilibrium; phase; macroscopic; ensemble; transition; time; distribution; initial; thermodynamic; microscopic; approach; ergodic; thermodynamics; demon; macrostate; evolve
Electromagnetism (67)	light; field; current; wave; charge; example; theory; electric; maxwell; medium; electromagnetic; magnetic; source; ether; phenomenon; sound; effect; electricity; turn; analogy
Celestial-mechanics (70)	motion; newton; earth; body; galileo; sun; planet; law; fall; star; orbit; kepler; example; distance; moon; center; move; solar; descartes; observation
Thermodynamics-Perfect-gases (73)	energy; gas; temperature; constant; law; pressure; heat; molecule; volume; potential; kinetic; fluid; conservation; example; density; ideal; mass; body; amount; matter
Physical-principles (115)	theory; field; general; relativity; symmetry; special; einstein; gauge; principle; quantum; physical; invariance; local; formulation; fundamental; break; relativistic; classical; transformation; invariant
Particle-physics (134)	particle; electron; charge; atom; photon; energy; elementary; wave; momentum; spin; interaction; field; decay; mass; radiation; quark; proton; detector; experiment; nucleus
Quantum-measurement (138)	measurement; state; position; system; result; measure; observable; apparatus; quantity; outcome; definite; record; particle; observer; interaction; spin; physical; momentum; observables; quantum
Quantum-entanglement (160)	state; system; affair; pure; possible; represent; initial; describe; final; transition; mixture; give; description; mixed; suppose; ground; unite; mental; specify; corresponding
Classical-mechanics-gravitation (177)	force; body; mass; law; motion; newton; gravitational; particle; newtonian; acceleration; act; universal; external; rest; move; velocity; gravity; gravitation; second; matter
Cosmology (190)	time; universe; direction; temporal; big; reversal; cosmology; cosmic; instant; exist; cosmological; bang; reverse; asymmetry; travel; moment; order; beginning; orientation; matter
Kuhn (33)	scientific; kuhn; science; theory; paradigm; history; historical; popper; revolution; progress; methodology; lakatos; view; research; feyerabend; development; reconstruction; rational; incommensurability; episode
Discovery-heuristics (36)	context; claim; justification; discovery; justify; consideration; ground; need; epistemic; concern; argue; however; pragmatic; rather; appeal; provide; reason; sort; status; establish
Research-work-program (62)	research; work; program; study; science; project; support; scientist; area; grant; social; scientific; foundation; researcher; basic; effort; development; field; national; investigation
Scientific-method (106)	method; scientific; use; practice; analysis; procedure; employ; investigation; inquiry; reasoning; science; methodology; application; find; experimental; discourse; philosophical; develop; actual; discover
Problem-solving (193)	problem; solution; solve; arise; face; pose; deal; approach; puzzle; attempt; general; raise; resolve; serious; paradox; concern; difficulty; address; confront; induction
Economy (2)	economic; price; economics; public; social; political; society; interest; war; demand; good; market; economy; production; policy; exchange; cost; economist; people; labor
Social-science (22)	social; science; culture; society; study; cultural; human; historical; history; political; sociology; institution; anthropology; sociological; man; life; practice; anthropologist; natural; people
Stability (80)	long; time; run; short; period; stability; stable; remain; series; limit; continue; cycle; enough; relatively; tend; rate; appear; constant; pendulum; find
Boundary-conditions (105)	condition; give; determine; initial; set; specify; certain; boundary; possible; specification; appropriate; particular; constraint; require; uniquely; unique; thus; impose; must; allow
Complexity (117)	simple; complex; less; much; however; even; relatively; case; many; complexity; seem; complicated; often; quite; far; involve; one; somewhat; obvious; rather
Level-hierarchy (121)	level; high; low; degree; freedom; hierarchy; organization; upper; bound; thus; order; complexity; limit; lower; may; find; abstraction; rate; higher; threshold
Chaos (144)	system; complex; dynamical; component; behavior; interaction; describe; physical; dynamics; interact; subsystem; chaos; chaotic; nervous; characterize; isolate; evolution; environment; isolated; exhibit
Mereology (145)	part; whole; component; least; constitute; large; consist; form; constituent; essential; element; include; structure; system; separate; proper; thus; way; contain; depend
Observation (43)	observation; theory; theoretical; observational; empirical; observable; consequence; term; directly; postulate; observe; basis; direct; entity; report; construct; datum; correspondence; base; unobservable
Interpretation (47)	interpretation; give; interpret; modal; theory; however; alternative; variant; accord; adopt; also; provide; argue; correct; reading; require; suggest; view; stance; consistent
Discovery-replacement (52)	new; old; theory; introduce; add; introduction; original; create; idea; discover; already; discovery; replace; lead; york; one; previously; develop; way; emergence
Assumption (54)	assumption; make; assume; explicit; need; require; implicit; background; rely; depend; however; also; base; explicitly; involve; rest; claim; additional; underlie; argument
Experiment (57)	experiment; experimental; result; design; test; laboratory; thought; pro; perform; observation; control; use; experimenter; experimentation; subject; arrangement; outcome; manipulation; conduct; apparatus
Prediction (72)	prediction; make; theory; predict; successful; correct; accurate; novel; use; success; fact; would; generate; case; possible; basis; reliable; yield; future; allow
Structure-model (91)	structure; model; theory; relation; mathematical; analogy; structural; formal; domain; isomorphism; partial; mapping; isomorphic; abstract; relationship; similarity; set; preserve; theoretical; characterize
Reductionism (112)	reduction; theory; reduce; molecular; genetics; biology; argue; classical; nagel; identity; claim; unity; law; reductionism; bridge; require; relation; account; ontological; term
Semantic-syntactic-accounts (113)	view; theory; receive; conception; semantic; accord; revise; hold; traditional; version; argue; call; account; advocate; defend; syntactic; approach; present; proponent; propose
DN-explanation (135)	explanation; hempel; explain; law; model; explanandum; statistical; explanans; explanatory; salmon; account; scientific; deductive; cover; probabilistic; provide; require; event; generalization; particular
Data-techniques (143)	datum; use; technique; instrument; data; experimental; method; analysis; produce; available; procedure; phenomenon; tool; generate; empirical; reliable; set; reliability; employ; fit
Evaluation (153)	theory; criterion; empirical; standard; adequacy; evaluate; evaluation; accord; judge; provide; use; base; propose; simplicity; compare; assess; apply; decide; consideration; require
Explanation-accounts (158)	explanation; account; provide; understanding; phenomenon; causal; explanatory; good; argue; offer; appeal; functional; unification; explain; require; mechanistic; claim; kitcher; scientific; adequate
Explanation-description-prediction (159)	explain; phenomenon; theory; fact; describe; predict; term; understand; appeal; well; help; account; attempt; able; need; save; explanation; rather; could; invoke
Explanatory-power (163)	explanatory; power; theory; success; great; virtue; predictive; simplicity; lack; generality; precision; accuracy; theoretical; increase; achieve; explain; coherence; thus; gain; failure
Adequacy-success (186)	theory; empirically; adequate; scientific; successful; current; equivalent; rival; true; develop; empirical; construction; accept; alternative; fundamental; successor; predecessor; good; central; underdetermination
Mechanism-explanation (197)	mechanism; component; capacity; activity; produce; mechanistic; part; underlie; phenomenon; describe; functional; entity; description; account; organization; explanation; operation; identify; regularity; explain
Philosophical-schools (21)	logical; empiricist; empiricism; view; doctrine; carnap; philosophical; philosophy; russell; kant; metaphysical; positivist; thought; tradition; materialism; positivism; dialectical; metaphysic; epistemological; position
Science-studies (35)	scientific; scientist; community; social; epistemic; science; practice; norm; interest; inquiry; cognitive; knowledge; research; work; feminist; project; division; longino; influence; ideal
Science-and-values (50)	judgment; make; scientist; objective; moral; agreement; value; concern; decision; regard; opinion; judge; subjective; ethical; ought; base; judgement; expert; personal; person
Patterns-structures (51)	feature; pattern; characteristic; common; character; certain; share; exhibit; general; essential; important; identify; many; structural; distinctive; particular; attribute; also; specific; structure
Intuition (118)	idea; mind; bear; seem; basic; bring; way; intuition; come; think; keep; must; nature; understand; conception; something; clearly; however; need; clear
Aims-of-science (126)	science; scientific; aim; rationality; normative; standard; methodological; rational; epistemology; practice; methodology; ideal; laudan; conception; inquiry; descriptive; rule; empirical; philosopher; argue
Information (170)	information; use; carry; source; amount; provide; available; content; background; contain; communication; bit; message; relevant; give; also; signal; additional; require; transmit
Perspective-pluralism (192)	approach; alternative; suggest; account; perspective; view; way; offer; adopt; contrast; rather; propose; proposal; pluralism; traditional; take; develop; instead; argue; advocate

## Sheet: Topic probabilities per article
Article \ Topic	0	2	3	4	5	6	8	9	10	11	12	13	16	17	19	20	21	22	26	28	31	32	33	35	36	38	39	40	41	43	45	47	48	49	50	51	52	54	55	56	57	59	60	62	65	67	70	72	73
philscie_0	0.00629761	0.00666	0.00594906	0.00592712	0.00756159	0.00635764	0.00721348	0.00995556	0.0113567	0.0151732	0.00551108	0.00903911	0.00699523	0.00617239	0.00720322	0.0222689	0.0136043	0.00723815	0.0078883	0.00703971	0.00612662	0.00570697	0.00567667	0.00698959	0.00572183	0.00701169	0.00590228	0.00740159	0.00667042	0.00702891	0.00813532	0.00652018	0.00679743	0.0126205	0.00685484	0.00615105	0.00640809	0.00607793	0.00599956	0.00618844	0.00585881	0.00551108	0.0061771	0.00672044	0.00588515	0.00627856	0.00660115	0.00638027	0.00588296
philscie_1	0.00688125	0.00620904	0.00687514	0.00813671	0.0069258	0.00794381	0.00798937	0.00678276	0.0408201	0.00832504	0.0059362	0.0122429	0.00790654	0.02024	0.00688653	0.00831245	0.0152357	0.00624103	0.00708337	0.00908873	0.00790156	0.00687253	0.00680342	0.00621267	0.00613786	0.0085726	0.00766383	0.00636042	0.00614379	0.00859981	0.00984587	0.00817476	0.00723402	0.0105447	0.00896114	0.0071503	0.0075095	0.0120368	0.00616455	0.00585316	0.00807574	0.00700474	0.0112104	0.00610765	0.0122421	0.00585316	0.00576405	0.00895125	0.00610866
philscie_2	0.00727912	0.00893343	0.00661817	0.00623148	0.0070187	0.00625274	0.00723277	0.00679145	0.00652964	0.00710864	0.00607201	0.00624691	0.00874304	0.00668093	0.00680223	0.00754029	0.00966894	0.00628617	0.00863295	0.00742394	0.00710679	0.00638519	0.00716669	0.00706816	0.00781557	0.00587837	0.00893567	0.00745611	0.00627543	0.00835278	0.00741781	0.008527	0.0107395	0.011756	0.00878725	0.00665192	0.00697764	0.00786495	0.00732593	0.00627759	0.00598902	0.00768858	0.00642064	0.00718476	0.00730943	0.00697772	0.00690417	0.00716928	0.0062248
philscie_3	0.0125013	0.00885258	0.0101495	0.00606793	0.00738053	0.00710677	0.0106269	0.0122642	0.00765105	0.00624165	0.00601918	0.0130622	0.00713232	0.0143407	0.00691986	0.0064554	0.00677771	0.00665128	0.00907757	0.00675583	0.0065996	0.00592	0.00603764	0.00600976	0.00682586	0.00918792	0.00682658	0.00947632	0.00738214	0.0067339	0.00779999	0.00648408	0.0101197	0.00853289	0.00720348	0.00752973	0.00694106	0.00725649	0.0105632	0.00629052	0.00863489	0.00707704	0.00789803	0.00603771	0.0224664	0.00892576	0.00803358	0.00844713	0.00830868
philscie_4	0.00628097	0.00593654	0.00846574	0.00620038	0.00713181	0.0063576	0.0355171	0.0052958	0.00584501	0.00875301	0.00762826	0.00972533	0.00769867	0.00682278	0.0080446	0.0087021	0.00743848	0.00615143	0.00731425	0.00697934	0.00736044	0.00719353	0.00766259	0.00567087	0.00642197	0.00639422	0.00619197	0.0071081	0.00780239	0.00625691	0.00582607	0.0068524	0.00904305	0.0052958	0.00657777	0.00620114	0.00976643	0.012968	0.00813412	0.00737049	0.00734618	0.00614239	0.00648575	0.00602808	0.00762976	0.0139202	0.00634591	0.00663164	0.0606066
philscie_5	0.00691263	0.00708479	0.0123155	0.00623923	0.00694963	0.00611572	0.0114302	0.00896411	0.00585993	0.00691868	0.00803747	0.00722016	0.00745489	0.00766157	0.00673722	0.00781537	0.0144317	0.00686218	0.00674472	0.013792	0.00943185	0.00702501	0.00637869	0.00619323	0.00638077	0.0063609	0.00758358	0.00908916	0.00590916	0.00665881	0.00801291	0.00696212	0.00747022	0.00697292	0.00740831	0.00711438	0.00789672	0.00602369	0.00825918	0.00773463	0.00701837	0.0086912	0.00648868	0.00649785	0.00609407	0.00784612	0.0093739	0.00725678	0.0118728
philscie_6	0.00721662	0.00743493	0.00699353	0.00489764	0.00771904	0.00635127	0.00745446	0.00657601	0.00651453	0.00636543	0.0165378	0.00945728	0.0107617	0.00712215	0.0053951	0.00841293	0.00753375	0.00802623	0.00669149	0.022357	0.00891295	0.00760525	0.00741671	0.00579531	0.00582883	0.0192153	0.00990857	0.00654851	0.0057961	0.0107073	0.0112049	0.00549368	0.0059511	0.00552608	0.00830456	0.00516699	0.0107758	0.00627859	0.00592688	0.00659822	0.00567785	0.00990542	0.00599313	0.00747511	0.00646914	0.00566129	0.00896344	0.00974115	0.00774496
philscie_7	0.00618609	0.00597286	0.00580072	0.010292	0.00642148	0.00580072	0.0116031	0.0051504	0.0162668	0.0322261	0.0065849	0.027947	0.0061491	0.0051504	0.00925618	0.0155006	0.0104408	0.00594936	0.00664206	0.00711684	0.00813705	0.00682323	0.00594936	0.00692587	0.00682323	0.00707893	0.00602427	0.00785012	0.00844024	0.00692632	0.00804563	0.00578594	0.0051504	0.0076904	0.00677182	0.00674833	0.0135634	0.00677182	0.00735125	0.00597286	0.00578594	0.00974952	0.0051504	0.0051504	0.00599779	0.00961867	0.0051504	0.0051504	0.00746956
philscie_8	0.00663717	0.00663717	0.00663717	0.00663717	0.013898	0.00663717	0.00663717	0.00663717	0.012781	0.00663717	0.0137367	0.00663717	0.0103235	0.00663717	0.00663717	0.0103235	0.00663717	0.0103235	0.0100504	0.00663717	0.00663717	0.00663717	0.00663717	0.00663717	0.00663717	0.00663717	0.00663717	0.00663717	0.00663717	0.0181929	0.00663717	0.00663717	0.00663717	0.00663717	0.00663717	0.00663717	0.023874	0.00663717	0.00663717	0.00663717	0.00663717	0.0103235	0.00663717	0.0219967	0.00663717	0.00663717	0.0129928	0.00663717	0.00663717
philscie_9	0.00597119	0.0063099	0.00800739	0.00608203	0.00785796	0.00642614	0.0114034	0.00757585	0.00758214	0.00940246	0.00652532	0.0136219	0.00739981	0.00525902	0.00759844	0.00922795	0.00839897	0.00572659	0.0244096	0.00728082	0.00648097	0.00809111	0.00614282	0.00693212	0.00625868	0.0137246	0.00927083	0.00711113	0.0073793	0.00758214	0.0109684	0.00641573	0.00700359	0.0162724	0.00923035	0.00738219	0.0067618	0.00672451	0.00888365	0.00525902	0.00675984	0.00767844	0.00768072	0.00640352	0.00590068	0.00755574	0.00748007	0.00573155	0.00893075
philscie_10	0.00590677	0.00626392	0.0065128	0.0062044	0.0071663	0.00633195	0.00646069	0.00729828	0.012634	0.0413995	0.00608185	0.00753539	0.0145997	0.00641969	0.00621466	0.0134265	0.00789709	0.00656168	0.00696812	0.00648077	0.00844549	0.00590677	0.00623747	0.0062044	0.00681187	0.00697835	0.0102203	0.00640073	0.00820808	0.0061858	0.0063985	0.0122901	0.00760618	0.0120882	0.00678337	0.00775687	0.00728419	0.00906521	0.00645388	0.00631263	0.0070239	0.00650468	0.00813782	0.00673755	0.00656907	0.00622566	0.0091941	0.00590677	0.00688796
philscie_11	0.00620561	0.0048213	0.0154782	0.00711771	0.0055055	0.0048213	0.0116783	0.00526223	0.00608109	0.00662832	0.0048213	0.0159756	0.00725284	0.00723444	0.0048213	0.00829828	0.00638641	0.00730776	0.0129447	0.0100722	0.00898851	0.00548269	0.00528273	0.00535756	0.0116689	0.00679629	0.00619855	0.00537246	0.0141365	0.0090875	0.00778084	0.00821605	0.0048213	0.00587351	0.00791277	0.00794403	0.00638207	0.00686402	0.00861542	0.0048213	0.00759177	0.0048213	0.0048213	0.00574417	0.00548269	0.00996558	0.0087297	0.00804264	0.00851727
philscie_12	0.00570755	0.00616866	0.00588908	0.00674392	0.00684187	0.00609167	0.053817	0.00722017	0.005923	0.00500735	0.00566865	0.00767837	0.00554841	0.00575131	0.00633197	0.0134561	0.00648426	0.00500735	0.0115031	0.00500735	0.00785295	0.005561	0.0109098	0.00608398	0.00568755	0.00500735	0.00565078	0.0103081	0.00588908	0.00998417	0.00614165	0.00643661	0.00588908	0.005923	0.00500735	0.00616538	0.0147737	0.00827516	0.00618749	0.00500735	0.00500735	0.00969092	0.00649528	0.00629421	0.00770666	0.0170626	0.0228282	0.00777381	0.012509
philscie_13	0.00627224	0.00681842	0.00836956	0.00593394	0.00825411	0.00700566	0.00653805	0.00643021	0.0063169	0.00749018	0.00806062	0.00822646	0.0065752	0.00740699	0.00712186	0.00658404	0.00638953	0.00768578	0.0109536	0.00880331	0.00722729	0.00929211	0.00637252	0.00715545	0.00669024	0.00555065	0.00598261	0.00858452	0.00776013	0.00742314	0.00796579	0.00742966	0.00616222	0.00601813	0.00708805	0.00799336	0.0085544	0.0078353	0.00935303	0.0218787	0.00863013	0.00692763	0.00569346	0.00994657	0.00704272	0.0089404	0.0102287	0.00730172	0.0185169
philscie_14	0.00685842	0.00591806	0.0190317	0.00531317	0.00666814	0.00583223	0.00783848	0.0101625	0.00559456	0.00674383	0.0108687	0.00811807	0.00738905	0.00578648	0.0106308	0.00553708	0.00945815	0.00586402	0.00690027	0.0218737	0.0057074	0.00958657	0.00724203	0.00595582	0.00671936	0.00610162	0.00683904	0.00729337	0.00742123	0.00614838	0.00986492	0.00582548	0.00649784	0.00730598	0.00668138	0.00864434	0.00810544	0.00699257	0.00832663	0.021833	0.00585888	0.00682749	0.00601192	0.00606074	0.00737778	0.011475	0.00840947	0.00623475	0.0103674
philscie_15	0.00685557	0.00581569	0.00529594	0.00564097	0.00627735	0.00544027	0.00537467	0.00869992	0.0294097	0.00811906	0.00534187	0.00714469	0.0147979	0.00567094	0.00598975	0.0102455	0.00600299	0.00511225	0.00896065	0.00766736	0.00656401	0.00772948	0.00650085	0.00539057	0.011616	0.00795719	0.00619941	0.00828638	0.00542896	0.00644537	0.00739185	0.00623176	0.00644593	0.0227474	0.00711777	0.0111075	0.0104102	0.00865174	0.00719638	0.00579352	0.00684948	0.00575511	0.00863458	0.00620565	0.00599868	0.00577636	0.0054655	0.00986969	0.00724042
philscie_16	0.00574214	0.00912505	0.00943302	0.00574214	0.00574214	0.00784365	0.00574214	0.00574214	0.00797923	0.0111834	0.00784365	0.00904451	0.00766852	0.00574214	0.00574214	0.0175437	0.0121881	0.00784365	0.00574214	0.00574214	0.0119453	0.00574214	0.00574214	0.00964994	0.00574214	0.00574214	0.00574214	0.00574214	0.00574214	0.00766852	0.0095949	0.0080538	0.00574214	0.0180644	0.00574214	0.0114212	0.00574214	0.00574214	0.00863171	0.00574214	0.00982153	0.0102076	0.00574214	0.0114615	0.00574214	0.00574214	0.00574214	0.00943302	0.00574214
philscie_17	0.0060914	0.0121276	0.0060914	0.0060914	0.0060914	0.0060914	0.0060914	0.0060914	0.0113508	0.0282029	0.0117357	0.0060914	0.0060914	0.0060914	0.00949455	0.0239395	0.0196156	0.0130008	0.0060914	0.0060914	0.00939732	0.0060914	0.00939732	0.0060914	0.0060914	0.0060914	0.0102238	0.0060914	0.0060914	0.0060914	0.0125196	0.0060914	0.0060914	0.0163009	0.0060914	0.0060914	0.0060914	0.00939732	0.0060914	0.00982389	0.0060914	0.00891353	0.0060914	0.0060914	0.0060914	0.00959768	0.0060914	0.00949455	0.0060914
philscie_18	0.00641482	0.0087979	0.00888301	0.00641482	0.0142905	0.00641482	0.00641482	0.00907287	0.0241177	0.0112661	0.00907287	0.00641482	0.00828264	0.00641482	0.00641482	0.00897442	0.011181	0.00641482	0.00641482	0.00641482	0.00641482	0.00897442	0.00641482	0.00641482	0.00641482	0.00641482	0.00641482	0.00955615	0.00641482	0.00641482	0.00641482	0.00641482	0.00907287	0.00641482	0.00641482	0.00897442	0.0109926	0.0118026	0.00641482	0.00641482	0.0134537	0.0101505	0.00641482	0.0138721	0.00641482	0.00833452	0.00641482	0.00641482	0.00641482
philscie_19	0.00641111	0.00577108	0.0160935	0.00550592	0.0070661	0.00595505	0.0103803	0.00834652	0.00692072	0.00631661	0.0058837	0.00700594	0.00589236	0.00672132	0.0118545	0.00618596	0.00772245	0.0057539	0.0139647	0.00691586	0.0080934	0.0134749	0.00629043	0.00550172	0.00608506	0.00628711	0.00572173	0.00780379	0.0162431	0.00786584	0.00576449	0.00611842	0.00533382	0.0122518	0.00665518	0.00569636	0.00728665	0.00714174	0.00794597	0.00813411	0.00725014	0.00593173	0.00681011	0.00730687	0.00632024	0.0130805	0.00835998	0.00668078	0.0174241
philscie_20	0.00600188	0.00709683	0.00619017	0.00674466	0.0118433	0.00585481	0.00630166	0.0070884	0.00767629	0.0106995	0.00627653	0.00786803	0.00705158	0.00655088	0.00691479	0.0192407	0.0102969	0.00842833	0.00654888	0.00852382	0.0074895	0.0067332	0.00701761	0.00679879	0.00689356	0.0063026	0.0098811	0.00803468	0.00652021	0.00700893	0.00680157	0.00756538	0.00768537	0.00897902	0.0107973	0.00968482	0.00719888	0.00677506	0.00652423	0.00604812	0.00785408	0.00695792	0.00685057	0.00629734	0.00654389	0.00569464	0.00862594	0.0063371	0.00642148
philscie_21	0.00486069	0.00539132	0.00692485	0.00552746	0.00877745	0.00585629	0.00606755	0.00605343	0.00591271	0.00587099	0.00668708	0.00735094	0.00843406	0.005113	0.00703835	0.00589394	0.00640192	0.00488123	0.00696465	0.0821479	0.00800716	0.01039	0.00564373	0.00486985	0.00488177	0.0057526	0.00662597	0.0101265	0.00634291	0.00674474	0.00951293	0.00520922	0.00497711	0.00574404	0.00563212	0.0131173	0.00545321	0.0056183	0.00772136	0.0108144	0.00707617	0.0082178	0.00604513	0.00680686	0.00595434	0.00660252	0.00675539	0.00604462	0.00841057
philscie_22	0.00458426	0.00889012	0.00411109	0.00411109	0.00538604	0.00686056	0.00640813	0.00860775	0.00460528	0.00677192	0.0231728	0.00939523	0.00631252	0.00411109	0.00411109	0.00557014	0.0228025	0.0122156	0.00411109	0.0244028	0.00871765	0.0111034	0.00624068	0.00715275	0.00627559	0.00521081	0.00779089	0.00549196	0.00443813	0.00696883	0.00573266	0.00748849	0.00581313	0.00515448	0.00495029	0.00966237	0.00456494	0.00751709	0.00471214	0.00611014	0.00612886	0.00550638	0.00557651	0.00697788	0.00651747	0.00889402	0.00669897	0.00718124	0.00575471
philscie_23	0.00628767	0.00655193	0.00725048	0.00714377	0.00703881	0.00567207	0.00567207	0.0115927	0.00613619	0.00623479	0.00630192	0.00811796	0.00903673	0.00620734	0.00662698	0.00790576	0.010706	0.00684784	0.00606332	0.00988174	0.00745942	0.00629322	0.00872789	0.00735951	0.0071009	0.00695766	0.00663028	0.0099819	0.00837686	0.00888847	0.00600147	0.00579738	0.00603726	0.00782893	0.00721977	0.00763704	0.0116832	0.00754159	0.00666674	0.00718642	0.00915553	0.00590265	0.00691964	0.00822519	0.00638934	0.0117669	0.0120373	0.00816104	0.00718251
philscie_24	0.00676222	0.00952651	0.00725359	0.00588428	0.0100884	0.00579818	0.00607855	0.00567101	0.00714295	0.00603976	0.00574089	0.00787878	0.0060134	0.00552093	0.00854953	0.00603453	0.011231	0.0611235	0.00562413	0.0123536	0.00643963	0.00710543	0.00871902	0.0126419	0.00745619	0.00530766	0.0057123	0.00540021	0.00544205	0.0146915	0.00568876	0.00633594	0.00675862	0.00737273	0.0157247	0.00729076	0.0172069	0.00602982	0.00599611	0.0105599	0.00798294	0.00651911	0.00632564	0.0105768	0.00581807	0.00727232	0.0072551	0.00665111	0.00590029
philscie_25	0.00499613	0.00499613	0.0131703	0.00926605	0.0109489	0.00499613	0.00625199	0.00499613	0.00499613	0.0136456	0.00760445	0.01026	0.00499613	0.00499613	0.0208313	0.0118245	0.00586557	0.00499613	0.0127773	0.00609883	0.00615538	0.00822548	0.0061264	0.00793484	0.00499613	0.00927027	0.00499613	0.011053	0.00499613	0.00499613	0.00609883	0.00499613	0.00618589	0.00499613	0.00973575	0.0061264	0.00499613	0.00768726	0.011694	0.0320934	0.00645455	0.00607258	0.00722273	0.0061264	0.0083913	0.00499613	0.00839022	0.00866188	0.0255344
philscie_26	0.00590767	0.0060095	0.00952407	0.0180471	0.00629716	0.00687285	0.00935006	0.00590767	0.0110468	0.0148963	0.00653509	0.0074329	0.0105325	0.00625423	0.00808357	0.00730398	0.0067085	0.00718779	0.00660093	0.0102578	0.00641172	0.00678226	0.00675827	0.0100127	0.00669135	0.00651092	0.00660093	0.0104362	0.0058942	0.00680692	0.00641172	0.0077414	0.0106595	0.00707701	0.0104453	0.00750321	0.00639091	0.00714098	0.00721748	0.00746522	0.0148799	0.00681064	0.00702987	0.00637831	0.00544945	0.00815449	0.0112288	0.00998148	0.00590767
philscie_27	0.0056046	0.0056046	0.0056046	0.0056046	0.0108945	0.0056046	0.0056046	0.00725228	0.0129748	0.0122101	0.0056046	0.00745	0.00688613	0.0056046	0.0056046	0.0109431	0.00692274	0.0056046	0.0056046	0.00816765	0.0056046	0.0056046	0.0056046	0.0056046	0.0056046	0.00660754	0.0056046	0.0056046	0.0056046	0.0056046	0.0056046	0.0056046	0.0056046	0.0196341	0.0056046	0.00884503	0.0056046	0.0056046	0.0056046	0.00858105	0.0056046	0.0056046	0.0056046	0.0056046	0.0056046	0.00725228	0.0056046	0.00814537	0.00725228
philscie_28	0.00665475	0.015082	0.00665475	0.00665475	0.00665475	0.0108575	0.00665475	0.00665475	0.00665475	0.00665475	0.0090273	0.00665475	0.0124505	0.00665475	0.00665475	0.00665475	0.00665475	0.008485	0.00665475	0.00665475	0.00665475	0.00665475	0.00665475	0.00665475	0.00665475	0.00665475	0.00843416	0.008485	0.0105006	0.00665475	0.00665475	0.00894256	0.00665475	0.00665475	0.0090273	0.00665475	0.00894256	0.00665475	0.0113275	0.00665475	0.00665475	0.00843416	0.00665475	0.0150434	0.00665475	0.00665475	0.0160602	0.00886367	0.00911855
philscie_29	0.00652758	0.00664452	0.00673386	0.00616467	0.00726332	0.00642975	0.00658515	0.00713941	0.0097712	0.0121108	0.00616467	0.00782011	0.00638242	0.006455	0.00616467	0.01247	0.00616467	0.00616467	0.0159354	0.00796659	0.00681873	0.00721231	0.00616467	0.00616467	0.00664	0.00796093	0.00652456	0.00799611	0.00655984	0.00724741	0.00628422	0.0130734	0.0199431	0.0106029	0.00652332	0.0065891	0.00847573	0.0068224	0.00673693	0.00681873	0.00704816	0.00678023	0.00662436	0.00659803	0.00673123	0.00616467	0.00616467	0.00679624	0.00679927
philscie_30	0.00825919	0.00592947	0.0113038	0.00607532	0.0068587	0.00521012	0.0304992	0.00521012	0.00594683	0.00557847	0.00549123	0.00831871	0.00636043	0.00692616	0.00911514	0.00767097	0.00698414	0.00545854	0.0208699	0.00728171	0.00670686	0.00722219	0.00649824	0.00620338	0.00571085	0.0058663	0.00593958	0.00747874	0.00580731	0.00667145	0.00725147	0.00597314	0.0075588	0.00638209	0.00521012	0.00665032	0.0133025	0.00584067	0.0112246	0.00722997	0.00693807	0.00782957	0.00775098	0.00719326	0.0102004	0.0185668	0.0087528	0.00674973	0.0187039
philscie_31	0.00674323	0.0056974	0.0123871	0.00594907	0.00829058	0.00603837	0.00612021	0.00650231	0.0056974	0.00610394	0.00655838	0.00851546	0.00685993	0.00808421	0.00770704	0.006888	0.00594322	0.0056974	0.0106216	0.0075966	0.00684778	0.00867673	0.0056974	0.00613782	0.00631918	0.00610394	0.00596843	0.0100374	0.00781586	0.00615697	0.0056974	0.00722664	0.00600829	0.0056974	0.0056974	0.0146327	0.00652105	0.00717529	0.00944982	0.0632847	0.00634594	0.00757119	0.0064092	0.00673619	0.00664078	0.00939728	0.00713281	0.00606189	0.00947266
philscie_32	0.00608895	0.00677998	0.00748245	0.00844906	0.00677369	0.00603788	0.00619779	0.00975763	0.00807024	0.00896206	0.00700754	0.00846739	0.00735749	0.00591509	0.00651039	0.00739439	0.0203635	0.00793286	0.00629454	0.011974	0.00695231	0.00783117	0.00634532	0.00669203	0.00730824	0.00630395	0.00709086	0.00807451	0.006682	0.0062401	0.00955079	0.00714076	0.00669	0.00989671	0.00931325	0.00796894	0.00786648	0.0066469	0.00609822	0.00758281	0.00582035	0.0067546	0.00645929	0.00708625	0.00607488	0.00668365	0.00617385	0.00606041	0.00594596
philscie_33	0.00829098	0.0058575	0.0144921	0.00688224	0.00608501	0.00639295	0.00859185	0.00717478	0.00802638	0.00836722	0.00549808	0.0102609	0.00569025	0.00631275	0.00666714	0.00619085	0.0169081	0.00715016	0.00754838	0.0204632	0.00718357	0.00684198	0.00602144	0.00550599	0.00668856	0.00612496	0.00607215	0.00652684	0.0073584	0.00726176	0.0069424	0.00812183	0.00780444	0.00657951	0.0090582	0.0064381	0.00827396	0.00667407	0.0053834	0.00666815	0.00685544	0.00716208	0.00555968	0.00678794	0.00618366	0.0130525	0.0106738	0.00522903	0.00978572
philscie_34	0.00611977	0.00709422	0.014696	0.00607151	0.00720676	0.00607438	0.00508154	0.00678182	0.00502584	0.00606891	0.0114997	0.00557193	0.0134807	0.00516878	0.014657	0.00656449	0.0058262	0.00912151	0.00536186	0.0192207	0.0215168	0.00545568	0.00631509	0.00898008	0.00604227	0.0048123	0.00529342	0.00594006	0.00743193	0.00618977	0.00835759	0.00638678	0.005341	0.0072924	0.00572157	0.00736173	0.00840298	0.00713919	0.00520794	0.0296913	0.00831221	0.00720825	0.00667206	0.00978694	0.0068673	0.00900048	0.00597407	0.00752398	0.00494991
philscie_35	0.00510771	0.00584189	0.0118117	0.00510771	0.00584189	0.00612426	0.027449	0.00510771	0.00971791	0.00593366	0.00605165	0.00766549	0.00919648	0.00584189	0.00834123	0.00510771	0.0187249	0.00593366	0.00904227	0.0149693	0.00678625	0.00584189	0.00510771	0.00917304	0.00510771	0.00828914	0.00510771	0.0104287	0.0175559	0.00875237	0.0107172	0.00584189	0.00572237	0.00584189	0.00657606	0.00668599	0.00747184	0.00510771	0.00510771	0.00734924	0.006638	0.006397	0.00510771	0.00584189	0.00719072	0.0117229	0.011748	0.00818101	0.00580325
philscie_36	0.00662451	0.00631458	0.00787074	0.0134871	0.00724846	0.00522406	0.00637372	0.00522406	0.0477148	0.00868214	0.00637372	0.0121968	0.0074176	0.00646455	0.00905059	0.00743811	0.0111829	0.00522406	0.00792865	0.00938491	0.00920615	0.00572802	0.00858695	0.00966435	0.00832957	0.00522406	0.00839311	0.00758027	0.00591281	0.00841468	0.00641677	0.0106929	0.00639394	0.00964398	0.00902211	0.00690288	0.0064813	0.00747797	0.00746368	0.00522406	0.00657934	0.00724879	0.00783817	0.00637197	0.00566369	0.00699512	0.00934593	0.0109815	0.00569366
philscie_37	0.00606008	0.00606008	0.00606008	0.0157015	0.00904232	0.00606008	0.00813108	0.00606008	0.022952	0.0174688	0.00606008	0.00606008	0.00854528	0.00813108	0.00606008	0.00606008	0.00892762	0.00606008	0.00606008	0.00606008	0.0107938	0.00606008	0.00606008	0.00930165	0.00606008	0.00606008	0.00792398	0.00783522	0.00606008	0.00606008	0.00854528	0.00606008	0.00825291	0.0109062	0.00606008	0.00978789	0.0130166	0.00606008	0.00606008	0.00606008	0.00792398	0.00854528	0.00606008	0.00825291	0.00606008	0.00606008	0.00606008	0.00606008	0.00606008
philscie_38	0.00957105	0.00631239	0.00807103	0.00781241	0.0114375	0.00631239	0.00631239	0.0086306	0.00631239	0.00631239	0.00631239	0.00631239	0.00631239	0.00631239	0.00955134	0.00631239	0.00631239	0.00631239	0.0107722	0.00631239	0.00631239	0.00631239	0.00631239	0.00835242	0.0082013	0.00631239	0.00631239	0.00801241	0.00631239	0.00631239	0.00781241	0.00931243	0.0106548	0.00781241	0.00631239	0.00631239	0.0190077	0.00807103	0.00631239	0.00631239	0.00631239	0.00631239	0.00631239	0.00631239	0.0116375	0.0141291	0.0159477	0.00795757	0.0298157
philscie_39	0.00645341	0.00621614	0.00598819	0.00558183	0.00627828	0.00558183	0.00600129	0.00652143	0.00643539	0.0149375	0.00654505	0.00692089	0.0085425	0.00635274	0.00601528	0.00818198	0.0120031	0.00591525	0.00622435	0.00792322	0.00855897	0.0113423	0.00639157	0.00650143	0.00558183	0.0064829	0.00745494	0.00642076	0.00558183	0.00610197	0.0068978	0.00701598	0.00558183	0.0213632	0.0120305	0.00997835	0.00600129	0.00604624	0.00558183	0.0066116	0.00600129	0.00694883	0.00786438	0.00639157	0.00558183	0.00558183	0.00558183	0.00944535	0.00681715
philscie_40	0.00650381	0.0223336	0.0135553	0.00570673	0.00857167	0.00679691	0.0110327	0.00940997	0.00569928	0.00608524	0.00657552	0.0172363	0.00706341	0.00611339	0.00901441	0.00625005	0.0190802	0.013142	0.00697297	0.0141647	0.00708773	0.00969785	0.0069058	0.00678405	0.00666155	0.00889513	0.00671337	0.00651459	0.00725716	0.00619187	0.010321	0.00617449	0.00636748	0.00632556	0.00663191	0.00804646	0.0103047	0.00618692	0.00856961	0.00805699	0.00586254	0.00699208	0.00607973	0.00604986	0.00809521	0.008607	0.0099071	0.00617954	0.00865084
philscie_41	0.00666767	0.00813025	0.017407	0.00559946	0.00692564	0.00607107	0.00623677	0.00986573	0.00622	0.00559946	0.00559946	0.00636012	0.0063464	0.00709974	0.00696198	0.00664374	0.00637446	0.00626266	0.0129379	0.00559946	0.00603614	0.00605293	0.00559946	0.0064271	0.00603614	0.00559946	0.00590973	0.00769457	0.0342012	0.00559946	0.00622	0.00559946	0.00685805	0.00705663	0.00559946	0.00788814	0.00804389	0.00663494	0.00559946	0.00643326	0.00640458	0.00640087	0.00717086	0.00638635	0.00673737	0.00730781	0.00934621	0.00626701	0.00756875
philscie_42	0.00782133	0.00689638	0.00722388	0.0079554	0.00737486	0.00593847	0.00939571	0.0067247	0.0080585	0.00912024	0.00587221	0.00755335	0.00730071	0.00647144	0.00659423	0.00749957	0.00883416	0.00579519	0.0073379	0.00696827	0.00765906	0.00680865	0.00700464	0.00632835	0.00659803	0.00817567	0.00669675	0.00894842	0.00633395	0.00916587	0.00725907	0.00620338	0.00646437	0.0141273	0.00692875	0.00916607	0.00991374	0.00631255	0.00785577	0.00603136	0.00765246	0.00715094	0.0068593	0.00748566	0.00719175	0.0136823	0.00975076	0.00836338	0.013342
philscie_43	0.00623144	0.00672628	0.03487	0.00624196	0.00849064	0.00648802	0.00592585	0.00867643	0.00643138	0.00563117	0.00949776	0.00660283	0.00658553	0.00633874	0.0228035	0.00657954	0.0067109	0.00608747	0.00795687	0.0152527	0.00744519	0.0073068	0.00584273	0.00592585	0.00705842	0.00629231	0.00586691	0.007601	0.0108912	0.00614195	0.0127739	0.0113902	0.00563117	0.00638126	0.00652869	0.00706842	0.00659581	0.0064399	0.00672093	0.0186599	0.00657525	0.0059062	0.00603193	0.00563117	0.00702193	0.00762282	0.00675959	0.00625589	0.00643908
philscie_44	0.00670486	0.0135781	0.00676183	0.00677687	0.00952084	0.00648494	0.0070796	0.00696786	0.00694166	0.00687058	0.00621516	0.00830076	0.0070491	0.00662757	0.00634229	0.00956893	0.00828812	0.0193829	0.00619396	0.0127511	0.0112344	0.00616278	0.00843063	0.0094286	0.00669231	0.00766465	0.00612722	0.00665989	0.00693246	0.00625285	0.0066576	0.0072936	0.00616719	0.00803958	0.00826109	0.00879016	0.00716234	0.00649589	0.00666643	0.00654031	0.00671266	0.00749199	0.00640274	0.00977973	0.00632259	0.0071213	0.00698443	0.00601729	0.00683102
philscie_45	0.00645	0.00940146	0.00949195	0.0061916	0.00742737	0.00631326	0.00544348	0.0241112	0.00715633	0.00656088	0.00544348	0.00681986	0.00736762	0.00544348	0.00710232	0.00665645	0.0105736	0.00627252	0.00997464	0.00544348	0.0107172	0.00629492	0.00582839	0.00566493	0.00871391	0.00591896	0.0137335	0.0073368	0.00782663	0.00685179	0.00573216	0.00761114	0.00801838	0.0108618	0.00731822	0.00729105	0.00831495	0.00803131	0.00625179	0.00544348	0.00582839	0.00737769	0.00710864	0.00544348	0.00666631	0.00695433	0.00688689	0.00727934	0.00718897
philscie_46	0.0077851	0.00582198	0.00582198	0.00660386	0.00834004	0.00582198	0.00582198	0.0267772	0.0113941	0.0248846	0.00582198	0.0127692	0.00660386	0.00678429	0.00582198	0.0144603	0.0103294	0.00582198	0.0111209	0.00582198	0.00582198	0.00718337	0.00686449	0.00741056	0.00582198	0.00709065	0.00914617	0.00817622	0.00743619	0.00582198	0.00791031	0.0089144	0.00582198	0.00922385	0.00643223	0.00725171	0.00658017	0.00945387	0.0064982	0.00582198	0.00644748	0.00582198	0.00643223	0.00748999	0.00582198	0.00746352	0.0137477	0.00682279	0.00582198
philscie_47	0.00627581	0.00585165	0.00564847	0.0069465	0.0116706	0.00517437	0.0058283	0.00517437	0.00806311	0.0180851	0.00556139	0.00570115	0.00796457	0.00686553	0.00517437	0.00942643	0.0105324	0.00576699	0.00709586	0.00672109	0.00639348	0.007928	0.00596454	0.00803981	0.00550707	0.00517437	0.00613215	0.00808485	0.00573213	0.0130711	0.00801946	0.00921696	0.00865498	0.0296856	0.0105224	0.00674142	0.0062899	0.00637874	0.00573213	0.00517437	0.00666598	0.00549579	0.0201659	0.00517437	0.00633159	0.00613215	0.00710076	0.0106258	0.00590375
philscie_48	0.00682242	0.00560076	0.00583023	0.00807605	0.00714297	0.00634727	0.00560076	0.0079252	0.00560076	0.00803868	0.0106906	0.00700554	0.0108294	0.00794244	0.00720409	0.00858659	0.0190947	0.00560076	0.00642045	0.0124761	0.00877034	0.00797551	0.00560076	0.0064043	0.00747206	0.00640952	0.00924475	0.00775122	0.00560076	0.00589907	0.0129152	0.0113318	0.00778033	0.00639626	0.00695834	0.00597365	0.00813566	0.00644462	0.00624646	0.00595172	0.00560076	0.00741795	0.00578721	0.00635315	0.0060597	0.00652987	0.018851	0.00590672	0.00645308
philscie_49	0.00715489	0.00632326	0.00685006	0.00669518	0.00645709	0.0058294	0.0058154	0.0104904	0.00734797	0.01466	0.00570688	0.00818876	0.00656623	0.00610512	0.00610069	0.0154794	0.00985271	0.00606594	0.00819638	0.00647452	0.00677795	0.00628822	0.00623338	0.00596445	0.00690304	0.00609106	0.0110626	0.00790404	0.00727049	0.00677321	0.00799846	0.00774177	0.00691049	0.00974281	0.00664696	0.006593	0.00866782	0.00829492	0.00596779	0.00598861	0.00627783	0.00717203	0.005916	0.00739509	0.00648847	0.00594111	0.0067587	0.00690153	0.00660781
philscie_50	0.00703606	0.00581803	0.00965893	0.00618723	0.00797421	0.00605579	0.0151369	0.00606491	0.00630794	0.00639868	0.00554949	0.00753763	0.00695421	0.00654435	0.00704606	0.00779062	0.00709365	0.00566919	0.0104576	0.00677423	0.00765661	0.00783727	0.00637532	0.00592402	0.00652137	0.00638862	0.00789175	0.00835065	0.00624996	0.0108147	0.00642191	0.00682149	0.00853954	0.00959598	0.00637178	0.00816747	0.00978309	0.00722968	0.00721461	0.00573906	0.00861713	0.00642425	0.00645506	0.00636671	0.0063498	0.00969837	0.007708	0.0089807	0.0141331
philscie_51	0.00641581	0.00658726	0.0362593	0.00756572	0.00951256	0.00776005	0.006028	0.00686767	0.0067417	0.00844829	0.0060472	0.00719742	0.00742541	0.00664298	0.0071115	0.00739161	0.0101868	0.00624542	0.00653524	0.00871663	0.00824022	0.00691487	0.00637186	0.0060808	0.00647231	0.00785192	0.00688687	0.007008	0.0204839	0.00649598	0.010279	0.00754077	0.00732263	0.00906508	0.00761925	0.00827828	0.00885492	0.00694928	0.00636219	0.0082885	0.00622917	0.009092	0.00606788	0.00613698	0.00633914	0.00744338	0.00721469	0.00659349	0.00709036
philscie_52	0.00610942	0.00640641	0.0298231	0.00497283	0.00682001	0.00589069	0.00509105	0.00697334	0.00547722	0.0059599	0.0116741	0.00680556	0.00667706	0.0051131	0.00898969	0.00556436	0.00742875	0.0100431	0.00909713	0.0246916	0.00728106	0.00959426	0.00800691	0.00543066	0.0057122	0.00570448	0.00644214	0.00713948	0.0107399	0.00608291	0.00673493	0.00499737	0.00547014	0.00617714	0.00526988	0.00918684	0.0107658	0.00522098	0.00746606	0.031688	0.0064887	0.00679514	0.00572263	0.00763539	0.00658575	0.00916449	0.00628792	0.00571928	0.0205795
philscie_53	0.00734757	0.00549762	0.0125536	0.00682589	0.00679987	0.00657991	0.00588965	0.0115071	0.00582642	0.00587513	0.00655204	0.0077681	0.00788219	0.00618943	0.0090745	0.00614625	0.00656195	0.00595265	0.00716312	0.00749317	0.00747507	0.00661315	0.00645512	0.0061559	0.00685425	0.00777947	0.00702445	0.00740871	0.0069475	0.00736695	0.00581614	0.00549762	0.00596092	0.0103324	0.00711722	0.0102068	0.0061262	0.00764676	0.0065046	0.0488942	0.00760536	0.00687788	0.00645337	0.00549762	0.00841211	0.0096613	0.00549762	0.00860982	0.0222682
philscie_54	0.0065959	0.00859599	0.00703053	0.00792386	0.0101114	0.00611711	0.00577512	0.00577512	0.00713826	0.0113962	0.00732904	0.00623111	0.00666217	0.00577512	0.00577512	0.00719432	0.00647985	0.014379	0.00703785	0.00875408	0.0137588	0.00696335	0.0061482	0.0119258	0.00769707	0.00693442	0.00849452	0.00865449	0.00645859	0.00624864	0.00623111	0.00577512	0.00675011	0.00681086	0.00924855	0.009639	0.00889061	0.00672357	0.00577512	0.00611711	0.0064933	0.0069465	0.00725314	0.00984947	0.00618551	0.00759937	0.00619966	0.00810697	0.0061482
philscie_55	0.00551301	0.00704307	0.0340677	0.0158118	0.00748023	0.00551301	0.00551301	0.0111589	0.0078081	0.0108216	0.00551301	0.0136387	0.00876145	0.00551301	0.00551301	0.00708679	0.0170158	0.0074124	0.00551301	0.0077163	0.00551301	0.00551301	0.00551301	0.00551301	0.00551301	0.00708679	0.00748023	0.0108254	0.00551301	0.0074124	0.00671045	0.00551301	0.0132966	0.00551301	0.00708679	0.00551301	0.00551301	0.00551301	0.00551301	0.00551301	0.00692537	0.00937962	0.00728986	0.00551301	0.00748023	0.0106741	0.00551301	0.00551301	0.00551301
philscie_56	0.0051254	0.00573679	0.0305731	0.00720283	0.00823216	0.00615667	0.0051254	0.00800131	0.00614989	0.0105257	0.00686198	0.0051254	0.00820307	0.0051254	0.0076567	0.0104915	0.0223124	0.00653125	0.00975968	0.01372	0.00571768	0.00561138	0.00611818	0.0051254	0.00664847	0.00580229	0.00573679	0.00716911	0.00650426	0.00760808	0.00766794	0.0071486	0.00566692	0.00559923	0.00577895	0.00609735	0.00668106	0.00693646	0.00565187	0.00795767	0.0051254	0.00743378	0.00580229	0.00618571	0.00656041	0.00802296	0.0168668	0.00607305	0.0051254
philscie_57	0.0129164	0.0144072	0.00654471	0.00654471	0.00654471	0.0100429	0.00840311	0.00840311	0.00654471	0.0133757	0.00654471	0.00654471	0.00654471	0.00654471	0.00654471	0.00902257	0.0102615	0.00654471	0.00883197	0.00859536	0.00840311	0.00654471	0.0129738	0.00654471	0.00654471	0.00654471	0.00883197	0.00654471	0.00859536	0.00654471	0.00654471	0.00815197	0.0113329	0.00829379	0.00654471	0.00892346	0.00902257	0.00654471	0.00654471	0.00654471	0.0100104	0.013333	0.00654471	0.00902257	0.00654471	0.0102615	0.0178543	0.00874726	0.00654471
philscie_58	0.00587035	0.00813978	0.0107281	0.00846432	0.00749139	0.00532385	0.00557673	0.00967182	0.0096961	0.012882	0.0053762	0.0062744	0.00767747	0.00649405	0.0065732	0.00829101	0.0275176	0.0125358	0.00653848	0.0110365	0.00776581	0.00735136	0.00621156	0.00846118	0.00670227	0.00603043	0.00989844	0.0067062	0.00570671	0.00721746	0.00688535	0.0057133	0.00687345	0.00973469	0.00879547	0.00650628	0.00802599	0.00663776	0.00627598	0.00645232	0.00693003	0.00631898	0.00563435	0.00640451	0.00567533	0.00738177	0.0056896	0.00782962	0.00567698
philscie_59	0.00828821	0.00682338	0.0121558	0.00849794	0.00780604	0.0059484	0.00759905	0.00647227	0.0121716	0.00802648	0.00608097	0.0100958	0.00726858	0.00567128	0.00690067	0.0076883	0.016148	0.00586631	0.00657492	0.010535	0.00739961	0.00686329	0.0056119	0.00679636	0.00618236	0.00687209	0.00760937	0.00717775	0.0071339	0.00692815	0.0082893	0.0073417	0.00749612	0.0093491	0.00789332	0.010936	0.00651413	0.0063483	0.00658092	0.0104518	0.00661898	0.00827845	0.00725576	0.00583631	0.00756637	0.00584393	0.0060005	0.0068137	0.00701137
philscie_60	0.00664365	0.00764814	0.0190371	0.00544993	0.00628025	0.00875181	0.00887536	0.00655792	0.0059293	0.00622964	0.00606408	0.00816406	0.0064633	0.00658553	0.00874496	0.00633431	0.00663888	0.00678315	0.0183552	0.00682846	0.00747414	0.00764522	0.00575091	0.00548407	0.00620005	0.0103305	0.00596587	0.0144315	0.00980351	0.00563316	0.00806631	0.00659411	0.00657695	0.00802318	0.00535821	0.00727519	0.00619901	0.00708944	0.013474	0.00604476	0.00653476	0.00643414	0.00675398	0.0060312	0.00837701	0.00679303	0.0215058	0.00712564	0.0205828
philscie_61	0.00571543	0.00646189	0.0105204	0.00621741	0.00790842	0.00747528	0.0171047	0.00574284	0.00796592	0.00643179	0.00572847	0.00828384	0.00785212	0.00992808	0.00991758	0.00804061	0.011757	0.00697726	0.0117219	0.00732268	0.00965661	0.00813593	0.0105209	0.00803977	0.0076821	0.00772798	0.00659895	0.00964662	0.00620055	0.00755806	0.00816097	0.0076374	0.0080891	0.00718785	0.00758417	0.00709888	0.0152712	0.00643357	0.00671698	0.00749845	0.008817	0.00827923	0.0076391	0.00611825	0.00762031	0.0107504	0.0100315	0.00797024	0.00673268
philscie_62	0.00605731	0.00586469	0.0108103	0.00548841	0.0134305	0.00623855	0.00591479	0.00615365	0.00799373	0.0053802	0.0116427	0.00598054	0.00672887	0.00565	0.00713683	0.00764559	0.00637403	0.00808086	0.00811685	0.0103099	0.00873105	0.00777321	0.00577259	0.00709267	0.00539336	0.00585363	0.0060349	0.010221	0.00630247	0.00664482	0.00973242	0.00613638	0.00784815	0.00825858	0.00538661	0.00767017	0.00807072	0.00638249	0.00621201	0.00784002	0.00765629	0.00714396	0.00545324	0.0062973	0.00716198	0.00664547	0.00583211	0.00629259	0.00588672
philscie_63	0.00705577	0.00723743	0.00753452	0.00695865	0.00630141	0.0068405	0.00571249	0.0125654	0.0069109	0.00756937	0.00786119	0.00697609	0.0102975	0.00582128	0.00725772	0.00725335	0.0107929	0.0072584	0.00792578	0.00821351	0.0155453	0.00690118	0.00606082	0.00653996	0.00628089	0.00611872	0.00682296	0.0109275	0.00587343	0.00631816	0.0088069	0.00750094	0.00998867	0.00744063	0.00656592	0.00818756	0.00808747	0.00648295	0.00725802	0.0117541	0.00930424	0.00765648	0.00804597	0.00599405	0.00939362	0.00700932	0.00663368	0.0077355	0.0061292
philscie_64	0.00635691	0.013912	0.00635691	0.00635691	0.00635691	0.00635691	0.00635691	0.00635691	0.00945925	0.00635691	0.00635691	0.00635691	0.00635691	0.00635691	0.00945925	0.00635691	0.00635691	0.00635691	0.00635691	0.00635691	0.00635691	0.00635691	0.0179907	0.00945925	0.00635691	0.00635691	0.00635691	0.00635691	0.00945925	0.00635691	0.00945925	0.00635691	0.00635691	0.00635691	0.00635691	0.00945925	0.00635691	0.00635691	0.0100797	0.00635691	0.00635691	0.00635691	0.00635691	0.0179907	0.00635691	0.00635691	0.00635691	0.0132147	0.0122795
philscie_65	0.00687938	0.00572875	0.00594033	0.00572875	0.00764078	0.00644828	0.00572875	0.00665573	0.00785236	0.034539	0.00572875	0.00572875	0.00598735	0.00572875	0.00600803	0.0159245	0.0186365	0.00572875	0.00763065	0.00666562	0.00715113	0.00714997	0.00597811	0.00612805	0.0065911	0.00621887	0.00663228	0.00747335	0.00674012	0.00702689	0.0103372	0.00597811	0.00716056	0.0133986	0.00718332	0.0106673	0.00683954	0.00898925	0.00632153	0.00572875	0.00720397	0.00656951	0.00700893	0.00652994	0.00661335	0.00650801	0.00744038	0.00622252	0.0061877
philscie_66	0.00710317	0.00623107	0.0247832	0.00547609	0.00555234	0.00542152	0.013177	0.0397688	0.00721451	0.00628907	0.00507223	0.00738476	0.00696999	0.00619694	0.0118396	0.00827604	0.00856524	0.00521744	0.0158357	0.00871691	0.00649581	0.0127448	0.00673656	0.00669402	0.00615231	0.0254109	0.00701077	0.00797131	0.010149	0.00731676	0.00684449	0.00629375	0.00617254	0.00546386	0.00585231	0.00695861	0.00733183	0.00571841	0.00749962	0.00801896	0.00618098	0.00584311	0.00555687	0.00588753	0.00916665	0.0100187	0.00663537	0.00620549	0.0127632
philscie_67	0.00827098	0.00771106	0.00770119	0.00619147	0.00787253	0.00709909	0.00704607	0.00932444	0.00623074	0.00603116	0.0101054	0.00691939	0.00891048	0.00801931	0.00604384	0.006676	0.00599878	0.0157508	0.0192887	0.0138656	0.00746903	0.00708076	0.0064281	0.00815179	0.00805674	0.00692328	0.0057397	0.00897304	0.00849627	0.00723037	0.00667394	0.00768235	0.00760556	0.00779232	0.00662178	0.00754025	0.00683094	0.00707702	0.00787047	0.00740383	0.00696542	0.00683538	0.00631213	0.00778351	0.00623815	0.00852491	0.00622213	0.00671541	0.00877685
philscie_68	0.00614458	0.0200184	0.00653603	0.00544518	0.00679557	0.00584914	0.0058774	0.00632794	0.00753544	0.00605688	0.00691058	0.00885706	0.00919082	0.00561658	0.00652534	0.00566646	0.00805168	0.0536983	0.00563814	0.0124294	0.00941591	0.00679936	0.00900145	0.00787481	0.00649386	0.00637471	0.00549253	0.0066971	0.00581073	0.00817163	0.00556423	0.00565227	0.00603919	0.0069914	0.00900048	0.007705	0.0096247	0.00665451	0.00580979	0.00762878	0.00706442	0.00744447	0.00922746	0.0141869	0.00603254	0.00796853	0.00741097	0.00686419	0.00764455
philscie_69	0.00643909	0.0147281	0.00711662	0.00735701	0.00679009	0.00565298	0.0059158	0.00661009	0.00644528	0.0056145	0.00674927	0.0246644	0.00831717	0.00647927	0.00629448	0.00650319	0.0103874	0.0544764	0.00559645	0.00899514	0.0110909	0.00806873	0.00765646	0.011957	0.00724413	0.00936282	0.00570956	0.00630383	0.0056896	0.00658463	0.00859011	0.00602031	0.00788015	0.00729487	0.00807493	0.0136873	0.00774969	0.00687649	0.005286	0.00696569	0.00786678	0.00749834	0.00694831	0.0153296	0.00700058	0.00867251	0.00869755	0.00687797	0.00782171
philscie_70	0.00643208	0.00561374	0.00958304	0.00629805	0.00683213	0.00597765	0.00594145	0.00783299	0.00577048	0.008388	0.00578344	0.00616173	0.0123202	0.00566273	0.00756723	0.00631019	0.00621925	0.0077411	0.00688991	0.00722123	0.00678008	0.00599268	0.00632963	0.0100917	0.00598887	0.00574994	0.00666974	0.0108757	0.00705861	0.00751576	0.00701072	0.00553477	0.00796298	0.0131918	0.00772663	0.0106525	0.00829517	0.00782187	0.00637521	0.0144755	0.00723503	0.00814116	0.00627392	0.00843486	0.00657396	0.00536709	0.00621837	0.00833695	0.00617918
philscie_71	0.00535919	0.00535919	0.00535919	0.00747402	0.00535919	0.00896011	0.00535919	0.00535919	0.00535919	0.00620325	0.00822195	0.00647552	0.00620325	0.0109827	0.00651273	0.00535919	0.00983758	0.00535919	0.00626988	0.0231485	0.0104807	0.0152352	0.00535919	0.00659513	0.00629449	0.00620325	0.00634794	0.0066409	0.00535919	0.00535919	0.00535919	0.00634794	0.00535919	0.00756141	0.00728176	0.00734068	0.00913008	0.00713504	0.0069322	0.0072131	0.00535919	0.00808575	0.0070895	0.00535919	0.00644064	0.00535919	0.0066409	0.00898224	0.00946246
philscie_72	0.00593542	0.0054931	0.00584696	0.00890084	0.0113714	0.00615345	0.00679946	0.00601734	0.00682071	0.00760209	0.00630791	0.00748158	0.00971548	0.00801624	0.00716854	0.00875087	0.0147403	0.00676689	0.0054931	0.00847027	0.0211453	0.0088301	0.00628065	0.00633903	0.0075254	0.00584696	0.00937567	0.00598118	0.00573714	0.00781661	0.00827275	0.00705903	0.00586558	0.00592202	0.0103297	0.0119638	0.00815247	0.0113142	0.0054931	0.00593542	0.0138841	0.00921455	0.0054931	0.00583833	0.00619476	0.00674425	0.00684641	0.00676015	0.00596491
philscie_73	0.00763624	0.00577545	0.0293368	0.00552332	0.00814989	0.00552332	0.00581747	0.00617045	0.00643729	0.00864239	0.00631736	0.00951558	0.00604648	0.00552332	0.00680461	0.00953805	0.00829229	0.00686386	0.00681298	0.00781187	0.0131564	0.00770338	0.00620313	0.00681823	0.00964592	0.006767	0.00645697	0.00645102	0.010884	0.00552332	0.010737	0.00670183	0.00641425	0.00650405	0.00644439	0.00744386	0.00683315	0.00611227	0.00606649	0.00811409	0.00625869	0.00625127	0.00658364	0.00660122	0.00577545	0.0072428	0.00829585	0.00575554	0.00641171
philscie_74	0.00716952	0.00495703	0.00775786	0.0070899	0.0117654	0.00602302	0.00543681	0.00557389	0.00656485	0.00576038	0.00984712	0.00650117	0.00657936	0.00574253	0.00768167	0.00603759	0.00822354	0.00599027	0.00548043	0.00886851	0.00955192	0.007618	0.00646913	0.00495703	0.00584278	0.00882184	0.00548043	0.00644871	0.00495703	0.00728569	0.00652722	0.00806786	0.00652722	0.0114027	0.00541156	0.0161071	0.00535871	0.0061085	0.00538883	0.0115061	0.00766173	0.00549678	0.00595707	0.00586425	0.0060222	0.00722411	0.0150742	0.00787914	0.0112746
philscie_75	0.00650547	0.0122404	0.00704022	0.0068394	0.00623952	0.00728465	0.00714002	0.00749275	0.00725852	0.00595109	0.0084283	0.011806	0.00764019	0.00589362	0.00741411	0.00645586	0.0146083	0.0132668	0.00795417	0.0176355	0.00735562	0.00676433	0.00818707	0.00822661	0.00645821	0.00640899	0.00682621	0.00697302	0.0070367	0.00606687	0.0064583	0.00651217	0.00646869	0.00758415	0.00696123	0.00848608	0.00799474	0.00700504	0.00744308	0.00940301	0.00705169	0.00657864	0.00653708	0.00815607	0.00601528	0.00795486	0.00866122	0.00652113	0.00894625
philscie_76	0.0115001	0.00562139	0.00562139	0.00562139	0.0074822	0.00562139	0.00562139	0.00562139	0.0106966	0.0183128	0.00562139	0.00721087	0.00562139	0.0199172	0.00734333	0.0145058	0.00562139	0.00641613	0.00940282	0.00562139	0.00676935	0.00562139	0.00562139	0.00562139	0.00648236	0.00562139	0.00562139	0.0115918	0.00562139	0.00870565	0.00562139	0.006533	0.00803779	0.0142876	0.00895137	0.0072527	0.00562139	0.0108298	0.00662123	0.00562139	0.00562139	0.00562139	0.00805929	0.00562139	0.0113617	0.00665455	0.00562139	0.0077285	0.00562139
philscie_77	0.00814552	0.00639004	0.00604983	0.00617364	0.00625649	0.00630473	0.0059103	0.0085156	0.00699128	0.0163889	0.00656389	0.007054	0.00639704	0.00605163	0.00604627	0.0231494	0.00792285	0.00579257	0.00693269	0.00689043	0.00785093	0.00613446	0.00598831	0.00603974	0.00723435	0.00653112	0.00732563	0.00969949	0.00633009	0.00762385	0.00678541	0.00766167	0.00648052	0.0124599	0.0070911	0.00687041	0.00859503	0.00867192	0.006788	0.0059141	0.00664815	0.00647893	0.0065196	0.00606201	0.00648609	0.00644351	0.00647635	0.00619285	0.00579257
philscie_78	0.00515331	0.00797829	0.0105886	0.00595981	0.00778771	0.00567728	0.00630229	0.00718575	0.00607741	0.011426	0.0071273	0.00851314	0.00622559	0.00568581	0.0118841	0.00576789	0.0103594	0.00746862	0.0079468	0.00866368	0.00703264	0.00600275	0.00756001	0.00819179	0.00763475	0.00568049	0.00876972	0.00649823	0.00629344	0.0109826	0.00654544	0.00697076	0.00640285	0.0208093	0.00752868	0.00841149	0.00706837	0.00592335	0.00604724	0.0110723	0.0154559	0.00629864	0.00751291	0.00861565	0.00563174	0.00572962	0.00723207	0.00700312	0.00538818
philscie_79	0.00699503	0.0133616	0.00745628	0.00841954	0.00682961	0.00740872	0.00588868	0.00707689	0.00626899	0.00956084	0.00721642	0.00692285	0.0085629	0.00597279	0.00639497	0.00787251	0.0184134	0.0128629	0.00634387	0.0139804	0.00791895	0.00628909	0.0126157	0.0101313	0.00671978	0.00662454	0.00805161	0.0060717	0.00555495	0.0063809	0.00730386	0.00783777	0.00991929	0.00618728	0.0113798	0.00700007	0.0130913	0.00868286	0.00810092	0.00679592	0.0066342	0.0107469	0.00656602	0.00975791	0.00715779	0.0078394	0.00555495	0.00626349	0.00694254
philscie_80	0.00630502	0.00630502	0.00630502	0.00630502	0.00630502	0.00630502	0.00630502	0.00630502	0.00630502	0.0111707	0.00630502	0.0383233	0.0119309	0.00630502	0.00630502	0.00630502	0.00630502	0.00630502	0.00630502	0.00630502	0.00630502	0.00630502	0.00630502	0.0108057	0.00630502	0.00630502	0.00630502	0.0108057	0.00630502	0.00630502	0.00630502	0.00630502	0.00630502	0.0108057	0.00630502	0.0111707	0.00630502	0.00630502	0.00630502	0.00630502	0.00630502	0.00630502	0.00630502	0.00630502	0.00630502	0.00630502	0.00630502	0.00630502	0.010696
philscie_81	0.0159239	0.00643155	0.00537266	0.00749044	0.00537266	0.00537266	0.00911949	0.00537266	0.0545723	0.0220596	0.00537266	0.00537266	0.00711226	0.0191971	0.00537266	0.00680527	0.0366581	0.00537266	0.00732101	0.0102154	0.00537266	0.00912504	0.00966819	0.00537266	0.00995212	0.00537266	0.0139929	0.00537266	0.00537266	0.00694391	0.00537266	0.00732101	0.0124684	0.00537266	0.00537266	0.00537266	0.0084638	0.00537266	0.00537266	0.00537266	0.00994209	0.00537266	0.00537266	0.00662161	0.0128458	0.00689481	0.00537266	0.00808708	0.00537266
philscie_82	0.00582063	0.00629308	0.00701165	0.00579429	0.0104995	0.00630636	0.00668512	0.00679409	0.00569772	0.00735624	0.00575149	0.0077515	0.00635512	0.00582063	0.00674977	0.00806905	0.0129095	0.00678285	0.00610206	0.0122084	0.00655992	0.0109952	0.00669703	0.00643343	0.00545189	0.00684541	0.00665569	0.00721268	0.00680405	0.00685692	0.00785544	0.00608177	0.00647737	0.0105704	0.00616303	0.00734064	0.0112601	0.00663541	0.00739385	0.00832072	0.00545189	0.00705841	0.00577147	0.00672731	0.00604538	0.0129154	0.00717229	0.00708986	0.0143369
philscie_83	0.00665653	0.00606853	0.00689421	0.00575096	0.010112	0.00605828	0.00631185	0.00663274	0.00686598	0.0103474	0.00575096	0.00609121	0.00749318	0.00641511	0.00674903	0.00948356	0.00994103	0.00600167	0.00604868	0.00680246	0.006491	0.00699958	0.00599524	0.00689854	0.0078002	0.00865454	0.00681993	0.00707214	0.00575096	0.00851408	0.00996014	0.0071176	0.0063481	0.00813731	0.00649133	0.00904451	0.00821334	0.00697958	0.00575096	0.00611739	0.0107699	0.0083985	0.00986024	0.00609121	0.00595807	0.00641225	0.00633317	0.0086114	0.00624596
philscie_84	0.00522007	0.00522007	0.00522007	0.00522007	0.00637636	0.00522007	0.00624789	0.00619379	0.0291174	0.0127583	0.00522007	0.00761692	0.00619379	0.00522007	0.00622011	0.0166876	0.0168449	0.00522007	0.00993504	0.00914127	0.00733443	0.0106895	0.0081503	0.00908265	0.00690195	0.00522007	0.00722014	0.00787567	0.00696465	0.00659049	0.00731504	0.00649598	0.00624789	0.00739662	0.00522007	0.00622011	0.0118471	0.00619379	0.00522007	0.00522007	0.00590528	0.0111897	0.0059601	0.00645345	0.00522007	0.00682882	0.00649598	0.013516	0.00654155
philscie_85	0.00607374	0.00608385	0.00680742	0.00568344	0.00972263	0.00607207	0.00575234	0.0185879	0.0100999	0.077544	0.00547097	0.00876753	0.00687464	0.00606429	0.0058068	0.01558	0.00575234	0.00646377	0.00573791	0.00613548	0.00604411	0.00645517	0.00547097	0.00712354	0.00873065	0.00844311	0.00945723	0.00775482	0.00547097	0.00598221	0.0074677	0.00837802	0.00798769	0.00992097	0.00746281	0.00715896	0.00710712	0.010208	0.0076588	0.0058068	0.00582426	0.00604246	0.00584278	0.00585655	0.00575234	0.00579631	0.0062708	0.00825492	0.00611133
philscie_86	0.00759979	0.00662292	0.00736804	0.00690734	0.00777018	0.00634555	0.00634555	0.00649564	0.00811819	0.0171075	0.00691838	0.00692101	0.0073796	0.0066362	0.00703879	0.0109968	0.0108545	0.00662428	0.00877848	0.00685159	0.00663822	0.00714388	0.00712156	0.00634555	0.00721495	0.00886489	0.00746459	0.00920523	0.00739163	0.00691506	0.00762773	0.00773198	0.00737795	0.0116666	0.00728044	0.00818047	0.00717542	0.00660317	0.00662292	0.00664487	0.00702503	0.00648492	0.00661004	0.00650814	0.00678465	0.00662015	0.00714895	0.00690031	0.00634555
philscie_87	0.00664903	0.00534219	0.00576474	0.0060745	0.00567672	0.00596145	0.00575328	0.00738998	0.00918255	0.0304069	0.00506877	0.00673196	0.00529844	0.0064335	0.00684577	0.0560796	0.00583775	0.00598745	0.00604661	0.00570508	0.0064612	0.00529844	0.00506877	0.00506877	0.00552902	0.00762513	0.00674208	0.00699289	0.00549408	0.0066799	0.00739002	0.00940828	0.00537913	0.00984031	0.00529844	0.00698226	0.00975092	0.0075509	0.00757152	0.00506877	0.00625402	0.00506877	0.0162454	0.00589854	0.00541675	0.00539687	0.00589854	0.00538483	0.00529844
philscie_88	0.00764463	0.00636859	0.00603476	0.00603476	0.00717915	0.00718178	0.00603476	0.00877963	0.00631136	0.0080465	0.00708312	0.00672305	0.0063195	0.00638052	0.00951087	0.00752113	0.00672628	0.00643814	0.0195294	0.00634706	0.00825867	0.00642201	0.00647482	0.00873311	0.00643814	0.00737907	0.00693858	0.00852006	0.00835243	0.00823164	0.0079774	0.00662255	0.0174218	0.0130724	0.00638052	0.00820522	0.00954758	0.00635747	0.00706876	0.00622459	0.00640711	0.00732102	0.00744915	0.00933222	0.00645568	0.00718661	0.00603476	0.0065473	0.00711787
philscie_89	0.00969607	0.0057258	0.0134314	0.00613249	0.00576202	0.00531529	0.00580526	0.00691506	0.00583905	0.00782839	0.00531529	0.0108711	0.00743298	0.00531529	0.0116849	0.00723121	0.0211959	0.00570475	0.00908554	0.0189287	0.00576202	0.00752655	0.00829351	0.00768231	0.00615912	0.00746784	0.00617254	0.00664422	0.00846218	0.00669888	0.00942923	0.00804859	0.00576202	0.00758811	0.00585775	0.00851555	0.00708443	0.0070368	0.00573721	0.0062646	0.00668417	0.00714298	0.00531529	0.00655441	0.00658233	0.0115091	0.00845219	0.00629932	0.00731015
philscie_90	0.0107737	0.00572738	0.00890504	0.00615744	0.00630073	0.00546896	0.0362127	0.00686334	0.00547605	0.00726693	0.00500677	0.00854772	0.00763511	0.0174646	0.00587204	0.00584331	0.00630037	0.00572899	0.00781624	0.00500677	0.00661748	0.00537477	0.00630251	0.00541761	0.006435	0.010553	0.00558489	0.00803326	0.00560215	0.015559	0.00776725	0.00604762	0.00578758	0.0198186	0.00585806	0.00741051	0.00753937	0.0100049	0.0112799	0.0053659	0.00738547	0.00756112	0.00830767	0.00500677	0.0101143	0.00500677	0.00524379	0.00988768	0.00791939
philscie_91	0.00502488	0.00502488	0.00789606	0.00502488	0.00993717	0.00502488	0.00502488	0.00726506	0.00502488	0.00713705	0.00687303	0.020002	0.00826354	0.00502488	0.00678502	0.00502488	0.0148217	0.00502488	0.00874358	0.0142656	0.00757405	0.00786819	0.00862083	0.0135292	0.00726506	0.00502488	0.00502488	0.00786819	0.00502488	0.00502488	0.00719917	0.00786819	0.0130255	0.00502488	0.00687303	0.00798192	0.0121115	0.00502488	0.00502488	0.00502488	0.00719917	0.0110943	0.00707838	0.00644653	0.00937347	0.00918453	0.00776288	0.00678502	0.00502488
philscie_92	0.0066765	0.0106675	0.00979814	0.00541097	0.00541097	0.00541097	0.00541097	0.00541097	0.00906694	0.00541097	0.00541097	0.00541097	0.00541097	0.00541097	0.0099641	0.00541097	0.0216429	0.00705616	0.0134363	0.0155724	0.00541097	0.00541097	0.00887452	0.00709834	0.00760456	0.00794203	0.00675398	0.00911382	0.00675398	0.00988662	0.0066765	0.0076802	0.00740514	0.00541097	0.00541097	0.00714275	0.0156524	0.00917898	0.00714275	0.00541097	0.00541097	0.00753379	0.0123011	0.0104731	0.00541097	0.00946162	0.00541097	0.00760456	0.00541097
philscie_93	0.0066153	0.00664456	0.00593459	0.00697997	0.00659587	0.00564392	0.00530103	0.00620485	0.0256511	0.00922951	0.00618081	0.00994892	0.0063321	0.0142372	0.00609727	0.00971314	0.0111278	0.00620042	0.00558614	0.00530103	0.00667345	0.00555531	0.00605248	0.00592026	0.00644954	0.0118295	0.00826936	0.0100116	0.00530103	0.00630144	0.0487613	0.00572072	0.00692897	0.00648806	0.00674656	0.00578705	0.00616525	0.00779693	0.00599891	0.00553051	0.00567737	0.00590866	0.00750988	0.00591814	0.0132062	0.00649948	0.0102899	0.00801343	0.00530103
philscie_94	0.0073381	0.00537203	0.00625934	0.00622345	0.0103968	0.00605981	0.0053029	0.0066097	0.00740799	0.0145524	0.00649588	0.00769763	0.00666582	0.00567111	0.0060052	0.019133	0.010085	0.00560905	0.00550409	0.00686246	0.00824638	0.00646671	0.00516464	0.00608483	0.00811796	0.00757531	0.00682394	0.00757969	0.0053348	0.0100309	0.00662707	0.00609495	0.00640152	0.0258877	0.0056411	0.00653931	0.00608984	0.0074935	0.00576075	0.00516464	0.006108	0.00722846	0.00597568	0.00577424	0.00623129	0.00516464	0.0063624	0.00588969	0.00781686
philscie_95	0.0065411	0.00505952	0.0201365	0.00590986	0.00658637	0.00540248	0.0065229	0.00558434	0.00642081	0.00656299	0.00572475	0.00791169	0.00726237	0.00554942	0.0153485	0.00756149	0.0110696	0.00567419	0.00650526	0.0114476	0.0152111	0.00804459	0.00787454	0.00620702	0.0055065	0.00703462	0.00785109	0.00538809	0.0114204	0.00549722	0.0175696	0.00800943	0.00600122	0.00668322	0.00586701	0.0111448	0.00718784	0.00638043	0.00624998	0.00661337	0.00969056	0.00598939	0.00565969	0.00625255	0.00749997	0.00574109	0.017033	0.0062228	0.00610531
philscie_96	0.00594678	0.010758	0.0105065	0.00642306	0.00808656	0.00593661	0.005685	0.00608514	0.00859705	0.0080406	0.00619881	0.00716347	0.0135834	0.00563074	0.00649134	0.00714471	0.00745082	0.00966162	0.00767975	0.014077	0.0144	0.00799682	0.00659021	0.00892577	0.00821251	0.00503717	0.00807251	0.00697049	0.006336	0.00700741	0.00735715	0.0068781	0.00790523	0.0104543	0.00880513	0.007351	0.00792511	0.00560772	0.00753182	0.00699417	0.00911623	0.00860596	0.00697609	0.0113567	0.00889065	0.00660193	0.00619794	0.00651207	0.00609048
philscie_97	0.00642767	0.0107523	0.00684734	0.00615784	0.00638938	0.00560186	0.0103182	0.00580651	0.00931791	0.0101368	0.00589798	0.00850049	0.00994732	0.0058324	0.00997312	0.0064298	0.0102066	0.00955647	0.0071105	0.0098839	0.008333	0.00851826	0.00657593	0.00700218	0.00686444	0.00646088	0.00577675	0.00644177	0.00534057	0.00889612	0.0101728	0.00738265	0.00654113	0.00872137	0.0070415	0.0059363	0.0087671	0.00625233	0.0064862	0.00682985	0.00986549	0.00707116	0.00656227	0.00674301	0.00686588	0.0112456	0.00665961	0.00726514	0.007546
philscie_98	0.00701344	0.00707707	0.00934409	0.00594212	0.00867583	0.0055732	0.0130581	0.00642045	0.00650415	0.00545671	0.00576874	0.00651953	0.00799147	0.00650586	0.00953013	0.00620836	0.0103939	0.00796159	0.00796559	0.00832968	0.00715936	0.00676462	0.00738484	0.00784715	0.00692682	0.00607715	0.00594287	0.00612762	0.00935028	0.0057856	0.0141209	0.00673824	0.00679718	0.00638377	0.00606896	0.00858358	0.0130646	0.00628749	0.00582095	0.00691249	0.00762839	0.006666	0.00628111	0.00715953	0.00585514	0.0186158	0.0114858	0.00562419	0.0142445
philscie_99	0.0104204	0.0994405	0.00591535	0.00592282	0.00608626	0.00666897	0.0077436	0.00893748	0.00720761	0.00651292	0.00617351	0.00639751	0.0106677	0.0070722	0.00633879	0.00660067	0.0104411	0.013785	0.00613715	0.0075266	0.00701475	0.00678237	0.00660289	0.00730393	0.00605984	0.00635207	0.00897938	0.00646723	0.00621859	0.00617093	0.00683941	0.00687218	0.0107122	0.00624496	0.00882459	0.00670146	0.013691	0.00946865	0.00615695	0.00590265	0.00651355	0.0113709	0.00649642	0.00699253	0.0067176	0.00655563	0.00610569	0.00651416	0.00852121
philscie_100	0.00762421	0.00674067	0.00713443	0.00624247	0.00637101	0.00634985	0.0063849	0.00676354	0.00694011	0.0125295	0.00635035	0.0066126	0.00711091	0.00683934	0.00690239	0.0386569	0.00683026	0.00609226	0.00795484	0.00669981	0.00660744	0.0072783	0.00615125	0.00616873	0.00630044	0.00781835	0.00713025	0.00752297	0.00673482	0.00689248	0.00741197	0.00952461	0.0069743	0.0123713	0.00651442	0.0067676	0.0069775	0.00785738	0.00665286	0.00616108	0.0063291	0.00660954	0.00643098	0.00664607	0.00642778	0.00628973	0.00691185	0.00636407	0.00652404
philscie_101	0.009966	0.00597264	0.00669015	0.00588402	0.00753704	0.00584808	0.00594717	0.00600343	0.00674814	0.00984181	0.00571906	0.00864926	0.00754632	0.00581645	0.00637664	0.0103018	0.0105158	0.0061924	0.00708881	0.00645332	0.00663726	0.00623874	0.00580871	0.00556694	0.0065267	0.00771946	0.00700639	0.00718784	0.00665442	0.010729	0.00655423	0.00655704	0.00675231	0.0158415	0.00721076	0.00650221	0.00856431	0.00656719	0.00592212	0.00587701	0.00667942	0.00669507	0.00830471	0.00597964	0.00644925	0.00744721	0.00573917	0.00710108	0.00694577
philscie_102	0.00679806	0.00786994	0.00548771	0.00596966	0.00704401	0.0066578	0.00593413	0.00769641	0.00792581	0.0118775	0.00637729	0.00672038	0.00771393	0.0063358	0.00617756	0.00737502	0.0325365	0.00724474	0.00662711	0.00949856	0.00837165	0.00670886	0.00548771	0.00770382	0.00609152	0.0061216	0.00790499	0.010045	0.00561164	0.00753112	0.00697678	0.00640577	0.00964579	0.0119264	0.00885244	0.00896632	0.00791284	0.00633873	0.00620016	0.0063833	0.00764889	0.00661116	0.0104813	0.00729824	0.00747672	0.00757342	0.00631545	0.00737275	0.00619295
philscie_103	0.00722638	0.00585524	0.0178349	0.0057735	0.00721034	0.00539981	0.0167683	0.00793457	0.00607962	0.00642538	0.0068377	0.0103197	0.00954109	0.00715376	0.00858984	0.00729025	0.00539981	0.00539981	0.0139629	0.00694588	0.00753758	0.00846267	0.0105686	0.00539981	0.00762108	0.00947932	0.0079391	0.00621985	0.00928251	0.00707344	0.0101422	0.00539981	0.00539981	0.00876613	0.00670273	0.00628019	0.00633347	0.00539981	0.00688218	0.0068091	0.0081851	0.0211692	0.00712178	0.00590236	0.00903028	0.0083604	0.00782771	0.00655009	0.00855236
philscie_104	0.00636734	0.0056866	0.0465617	0.00639954	0.0075372	0.0052596	0.00868235	0.00629325	0.00553038	0.00928856	0.00562967	0.0052596	0.00673259	0.0052596	0.01012	0.00954157	0.0104078	0.0052596	0.00792639	0.00801076	0.00570368	0.00949308	0.0052596	0.00561773	0.00642598	0.00656645	0.00791668	0.00580817	0.00923492	0.00594479	0.00684838	0.00641073	0.00559603	0.00587638	0.00654969	0.006142	0.00727719	0.00596467	0.0052596	0.00552394	0.00591779	0.00559603	0.00707436	0.0052596	0.00691881	0.00679589	0.0101487	0.00588409	0.0100359
philscie_105	0.00574185	0.00654917	0.00574185	0.00574185	0.00916067	0.00623114	0.0061659	0.00739264	0.00805432	0.0135966	0.00629496	0.0198476	0.0124179	0.00607662	0.00661664	0.0195293	0.0120904	0.00574185	0.00737916	0.00623114	0.00852495	0.00822821	0.00775051	0.00598649	0.00748235	0.00649082	0.0073932	0.0143553	0.00656259	0.0069899	0.00607662	0.00729114	0.023294	0.00912657	0.00756838	0.00848531	0.00876679	0.00738764	0.00574185	0.00630453	0.00574185	0.00574185	0.00631268	0.00574185	0.00612735	0.00656591	0.00574185	0.00651423	0.00574185
philscie_106	0.00684743	0.0854833	0.00559496	0.00585125	0.00675776	0.0071183	0.00774023	0.00650719	0.00675248	0.00598515	0.00763784	0.00689051	0.00979365	0.00628157	0.0062491	0.00759552	0.0095297	0.0219425	0.00625166	0.010549	0.00779499	0.00722323	0.00612169	0.00767381	0.0059974	0.00570044	0.00810862	0.00660216	0.00535809	0.00643823	0.00594557	0.00601147	0.00895797	0.00619694	0.00676198	0.00740696	0.013261	0.0102949	0.00670267	0.00681838	0.0072358	0.00795243	0.0056209	0.00686019	0.00612328	0.00693114	0.0074846	0.00661047	0.00814088
philscie_107	0.00725109	0.00708111	0.00742689	0.00687965	0.00711615	0.00702666	0.00687965	0.00725523	0.00767427	0.0174605	0.00687965	0.00781259	0.00714831	0.00775558	0.00706097	0.0113685	0.00723205	0.00704448	0.00894974	0.0078481	0.00720659	0.00704448	0.00687965	0.00709723	0.00722674	0.00717367	0.00849648	0.00816403	0.00706097	0.00731474	0.00710629	0.0103992	0.011544	0.00762607	0.00704448	0.00726148	0.00755677	0.0080866	0.00728429	0.00736532	0.00702666	0.00702666	0.00687965	0.00726288	0.00737251	0.00687965	0.00707392	0.00793534	0.00776675
philscie_108	0.00834615	0.00627731	0.00616518	0.00608868	0.010425	0.00602057	0.00625669	0.00587968	0.00712836	0.00835506	0.00619139	0.00854172	0.00777886	0.00625128	0.00605697	0.00787944	0.0134141	0.00621959	0.0067931	0.0076374	0.00775037	0.00608172	0.00664099	0.00671969	0.00632465	0.00796311	0.00932526	0.0072392	0.00629499	0.0100767	0.00633362	0.00701791	0.00631629	0.00876434	0.00803386	0.00619313	0.00633025	0.00628266	0.00610364	0.00566293	0.00702335	0.00605373	0.00726851	0.0061269	0.00619251	0.00623441	0.00679956	0.00734579	0.00632002
philscie_109	0.00657609	0.00845725	0.0119054	0.00558759	0.00734302	0.0056138	0.0142249	0.0053043	0.00611559	0.00773474	0.00653091	0.0105833	0.00631026	0.00575046	0.00750265	0.00674642	0.0270404	0.00610956	0.0152968	0.00918141	0.00717097	0.00649514	0.0077526	0.00606719	0.00599254	0.00629292	0.0070864	0.00746562	0.0100402	0.00858145	0.0104712	0.00724459	0.00650005	0.00712762	0.00662912	0.00635532	0.00763796	0.00646355	0.00722052	0.00643382	0.0065793	0.00745683	0.00683529	0.00726907	0.00613483	0.0158078	0.0130592	0.00736625	0.00748469
philscie_110	0.00642698	0.00707639	0.00768619	0.00655103	0.00804339	0.00732009	0.00668522	0.00668009	0.00649753	0.00676676	0.00612304	0.00617164	0.0129493	0.00632364	0.00750043	0.00643388	0.0079847	0.00665975	0.00614687	0.00736452	0.00626179	0.00599032	0.00639811	0.00808098	0.00702532	0.00597794	0.00662348	0.00690539	0.00590842	0.00775867	0.00735041	0.00712985	0.00642373	0.00569996	0.0069274	0.00676214	0.0103509	0.00646522	0.00635823	0.00715335	0.0106584	0.00634442	0.00783184	0.00807718	0.00574782	0.0558715	0.029339	0.00586619	0.00960005
philscie_111	0.00690483	0.00827528	0.00904268	0.0061225	0.00667997	0.00514308	0.0055857	0.00662893	0.00546086	0.00752583	0.00595597	0.00690734	0.00608927	0.00624991	0.00676838	0.00801161	0.0185546	0.019768	0.00646899	0.0130732	0.0108775	0.00660898	0.00743879	0.00762657	0.00674183	0.00628748	0.0071705	0.0108841	0.00715932	0.0109109	0.00651224	0.00694111	0.00673659	0.0130938	0.00676064	0.00993902	0.00757525	0.00574763	0.00514308	0.00640166	0.00818684	0.00730948	0.00739848	0.00957514	0.00620077	0.00710189	0.00618281	0.00514308	0.00584815
philscie_112	0.00841934	0.010529	0.00525492	0.00841934	0.00525492	0.00525492	0.00525492	0.00525492	0.0108048	0.0474405	0.00525492	0.0191153	0.00525492	0.00525492	0.00525492	0.0290084	0.00525492	0.00525492	0.00757035	0.00525492	0.00525492	0.00525492	0.00525492	0.00822156	0.0120189	0.00525492	0.0115838	0.00947623	0.00525492	0.00957004	0.00757035	0.00757035	0.00841934	0.0163124	0.00525492	0.00841934	0.00525492	0.017825	0.00525492	0.00525492	0.00708054	0.00864537	0.00525492	0.00525492	0.00741248	0.00877094	0.00525492	0.00525492	0.00525492
philscie_113	0.00665964	0.0193269	0.00665964	0.00848508	0.0113861	0.00665964	0.00665964	0.00665964	0.00665964	0.00665964	0.00897655	0.0171704	0.0114788	0.0114865	0.00665964	0.00866763	0.00665964	0.00897655	0.00665964	0.0113861	0.00665964	0.00665964	0.0111465	0.00665964	0.00873687	0.00665964	0.00665964	0.00665964	0.00665964	0.00665964	0.00665964	0.00665964	0.00665964	0.00665964	0.00665964	0.00665964	0.0140892	0.00665964	0.00665964	0.00665964	0.0117147	0.00665964	0.00665964	0.00665964	0.00848508	0.0106365	0.012136	0.00665964	0.00897655
philscie_114	0.00818783	0.00631629	0.006658	0.00597153	0.00695206	0.0065777	0.0062942	0.0082256	0.00881838	0.023878	0.00610451	0.00745232	0.00689441	0.0307825	0.0066415	0.0243707	0.0062644	0.0062028	0.00846486	0.00736995	0.00714246	0.00616853	0.00633256	0.00597153	0.00698936	0.007686	0.00721074	0.00825096	0.00613775	0.00671399	0.00660652	0.0065289	0.00688301	0.00869187	0.00662406	0.0063043	0.00765132	0.00736694	0.00634061	0.00631794	0.00700231	0.00755864	0.00739788	0.00610792	0.0186913	0.0064244	0.00723134	0.00726444	0.00733382
philscie_115	0.0074492	0.00726571	0.0106824	0.00560598	0.00692168	0.0056809	0.0257511	0.00701495	0.00700555	0.00758271	0.00544477	0.0104338	0.00632399	0.00616966	0.00838762	0.00699125	0.00744902	0.00580463	0.010383	0.00823238	0.00761579	0.00741373	0.00579001	0.00617782	0.00617458	0.00598819	0.00759688	0.00644158	0.00708982	0.00700733	0.0075181	0.00566134	0.00681147	0.0106806	0.00693351	0.00647388	0.00942865	0.00979195	0.00648106	0.00519265	0.00625744	0.00608714	0.00573941	0.0058072	0.00618848	0.0239946	0.0109741	0.00704369	0.011498
philscie_116	0.00793804	0.00607876	0.00553012	0.00553012	0.00866724	0.00553012	0.00624336	0.00622035	0.00880539	0.00615945	0.00553012	0.00553012	0.00622035	0.00553012	0.00626795	0.00640347	0.0063226	0.00553012	0.00791804	0.0103384	0.00553012	0.00553012	0.00553012	0.00789172	0.0060932	0.00635308	0.00626795	0.00553012	0.00790756	0.00687124	0.00663545	0.00720481	0.00695193	0.00924621	0.0078588	0.00614147	0.00695193	0.00691057	0.00553012	0.00553012	0.0074212	0.00832565	0.00622035	0.0071349	0.00553012	0.00678877	0.0062943	0.00728873	0.00553012
philscie_117	0.0112111	0.00694086	0.0137483	0.00542812	0.00565415	0.00650473	0.0062868	0.00675719	0.0063417	0.00565127	0.00573931	0.0084495	0.00737459	0.00649264	0.019254	0.00640655	0.00656962	0.00695611	0.00692187	0.00991329	0.00720999	0.007119	0.00644628	0.00595857	0.00679732	0.0073487	0.00614179	0.00646392	0.00705063	0.0122459	0.0074657	0.0058923	0.00656684	0.00715342	0.00601289	0.00661986	0.00775505	0.00665846	0.00732389	0.00894866	0.0080683	0.00695847	0.00683218	0.00686242	0.00971393	0.00810959	0.0332848	0.00656792	0.00898998
philscie_118	0.00538175	0.00598588	0.0101438	0.00594488	0.0102767	0.00651751	0.00556543	0.00672385	0.0057696	0.00525433	0.00640233	0.00772906	0.00959085	0.00546412	0.00673255	0.00592283	0.00569897	0.00570024	0.00798031	0.0537406	0.00793894	0.0101532	0.00570005	0.00649619	0.00621714	0.00626314	0.00554292	0.00744213	0.00636712	0.00632174	0.00974017	0.00549634	0.00665882	0.00514853	0.00545964	0.0126821	0.00724986	0.00739585	0.00879488	0.00701921	0.0073001	0.00580151	0.00555895	0.00558866	0.00823513	0.00806272	0.00709168	0.00556439	0.0140403
philscie_119	0.00747166	0.00536121	0.00708928	0.00547178	0.00838605	0.00551962	0.0057515	0.0134515	0.00593487	0.00617509	0.0111207	0.00594043	0.0075731	0.00599417	0.00917836	0.00651404	0.00950711	0.00596461	0.00570999	0.00873938	0.0136128	0.00793478	0.00577754	0.00607762	0.00552102	0.00874369	0.00620593	0.0146227	0.00615356	0.00766866	0.00865161	0.00594559	0.00648773	0.0100629	0.00894274	0.0071324	0.007898	0.00535141	0.00584936	0.0250801	0.00926238	0.00680662	0.00565397	0.00755237	0.00767437	0.00745646	0.00756601	0.00657339	0.00831712
philscie_120	0.00588701	0.0090154	0.00966849	0.00706016	0.0109707	0.00724064	0.0102863	0.0117407	0.00588701	0.00588701	0.00702231	0.00710061	0.00695351	0.00588701	0.0104729	0.0065909	0.00729479	0.0189703	0.00588701	0.00912713	0.00901838	0.00588701	0.0104558	0.0140711	0.00735344	0.00588701	0.00686463	0.00588701	0.00588701	0.00588701	0.00686463	0.0113617	0.00702231	0.00674541	0.0111446	0.00917261	0.0137791	0.00729479	0.00695351	0.00870256	0.0180497	0.00719051	0.00819546	0.00588701	0.0074493	0.0065909	0.00815762	0.00710061	0.00698684
philscie_121	0.00585316	0.00979543	0.00715483	0.00707135	0.00761499	0.00658977	0.00603914	0.0096042	0.0060245	0.00727327	0.00654455	0.00765723	0.00735713	0.00572154	0.00585466	0.00632515	0.0367711	0.0166936	0.00547782	0.0121528	0.00866234	0.00761929	0.008892	0.0144873	0.00641893	0.00550344	0.00861828	0.00865785	0.00553436	0.00553436	0.00689525	0.00705336	0.00600436	0.00809722	0.00730151	0.0071982	0.00892002	0.00696489	0.00715686	0.00680399	0.00777011	0.00718125	0.00609634	0.0174972	0.00600588	0.00550344	0.00866964	0.00806473	0.00690422
philscie_122	0.00569018	0.00915506	0.00965407	0.00663946	0.00569018	0.00569018	0.00569018	0.0105984	0.01016	0.0238361	0.00569018	0.00656035	0.007043	0.00756416	0.00890313	0.00946228	0.0137917	0.00569018	0.00666912	0.00743187	0.00941743	0.00569018	0.00569018	0.00645423	0.00673439	0.00801064	0.00816665	0.0130245	0.00569018	0.00569018	0.00761841	0.0106428	0.00569018	0.00997546	0.0101601	0.00718946	0.0115722	0.00673439	0.00569018	0.00569018	0.00840467	0.00680897	0.00569018	0.0103453	0.00653683	0.0067007	0.00653683	0.00677039	0.00569018
philscie_123	0.00520608	0.00520608	0.00520608	0.00520608	0.00520608	0.00520608	0.00766173	0.00752141	0.00520608	0.159051	0.0079073	0.00773847	0.00520608	0.00520608	0.00520608	0.0256286	0.00520608	0.00520608	0.00520608	0.00520608	0.00520608	0.00520608	0.00520608	0.00520608	0.00520608	0.00520608	0.0107728	0.00520608	0.00800044	0.00520608	0.00520608	0.00520608	0.00520608	0.00520608	0.00520608	0.00520608	0.00520608	0.00520608	0.00844754	0.00520608	0.00520608	0.00520608	0.00520608	0.00520608	0.00739626	0.00520608	0.00520608	0.00520608	0.00520608
philscie_124	0.0069436	0.0112586	0.00645497	0.00540254	0.0125166	0.00671011	0.0106747	0.00656875	0.0126541	0.00750866	0.00540254	0.00540254	0.00540254	0.00540254	0.00720045	0.00872176	0.00839261	0.00936611	0.00540254	0.00540254	0.0072387	0.00540254	0.00540254	0.00540254	0.00540254	0.00540254	0.00540254	0.00791718	0.00540254	0.00540254	0.00663539	0.00540254	0.00671011	0.00679447	0.0128446	0.00540254	0.00847722	0.00540254	0.00848861	0.00540254	0.00648129	0.00660115	0.0550601	0.00883684	0.00650895	0.0106407	0.00540254	0.00951205	0.00540254
philscie_125	0.00933575	0.0117596	0.00905608	0.00691193	0.00691193	0.00691193	0.0108939	0.00691193	0.00691193	0.00691193	0.00691193	0.00691193	0.00890293	0.0135294	0.00944593	0.00933575	0.00691193	0.00914185	0.00691193	0.00691193	0.0114799	0.00691193	0.00890293	0.00691193	0.00691193	0.00691193	0.00691193	0.00691193	0.00691193	0.00691193	0.00691193	0.00691193	0.00914185	0.00691193	0.00691193	0.00691193	0.00944593	0.00691193	0.00890293	0.00933575	0.00691193	0.00914185	0.00691193	0.00691193	0.00691193	0.00691193	0.00691193	0.00691193	0.00890293
philscie_126	0.00653327	0.00434153	0.00714086	0.00396942	0.00429738	0.00603767	0.0391168	0.00635206	0.00432123	0.00430303	0.00560432	0.0144645	0.00777879	0.00396942	0.0180974	0.011367	0.00569709	0.00619677	0.0081986	0.0247279	0.00788084	0.00553961	0.00535587	0.00590869	0.00472822	0.0103383	0.00706113	0.00818348	0.0142425	0.00899961	0.00652557	0.0074745	0.00545985	0.0129482	0.00672891	0.00979903	0.0137128	0.0106164	0.00488314	0.00513039	0.0120539	0.00554165	0.00396942	0.00762364	0.00489555	0.00877111	0.00486448	0.00789434	0.00925566
philscie_127	0.00645096	0.00610963	0.0067572	0.00608077	0.00849033	0.00645197	0.00660652	0.00985912	0.0125629	0.0188764	0.00558881	0.00667395	0.00694692	0.00629686	0.00569871	0.0139288	0.0100677	0.00657396	0.00933774	0.0072628	0.00740681	0.00635686	0.00808007	0.00595027	0.00692727	0.00666482	0.00703496	0.00869428	0.00617834	0.00685985	0.00701132	0.00759913	0.00794308	0.00896388	0.00736266	0.00582558	0.0107759	0.00780417	0.00629118	0.00580661	0.00588977	0.00674444	0.00616759	0.00747869	0.00625629	0.00621745	0.00643122	0.00675351	0.00559579
philscie_128	0.00895457	0.00604613	0.00731774	0.00580997	0.00755299	0.00580314	0.0205343	0.00602871	0.00640939	0.00639312	0.00553044	0.00702128	0.00785322	0.0125433	0.0062292	0.00679686	0.00706071	0.00527316	0.00901709	0.00646146	0.00794071	0.00782232	0.00557487	0.00701749	0.00680024	0.00617421	0.00889454	0.008124	0.00584007	0.00956605	0.0066166	0.00746764	0.00621206	0.00819519	0.00741241	0.00693643	0.0082068	0.00649709	0.00840753	0.00639092	0.00809634	0.00942633	0.00694041	0.00641138	0.00984037	0.00744468	0.00576949	0.00966174	0.00774783
philscie_129	0.00700899	0.0214301	0.0055674	0.00643169	0.00680812	0.00557789	0.00667261	0.00533439	0.00827061	0.00564655	0.00675037	0.0172968	0.0120764	0.00681959	0.00589109	0.00649136	0.00659666	0.0189369	0.00531748	0.0103362	0.00944844	0.00575086	0.00825297	0.0146422	0.00756882	0.00598233	0.00964801	0.00584588	0.00541515	0.00701137	0.00688316	0.00640782	0.00773259	0.00670839	0.0462515	0.00845101	0.00846645	0.00591708	0.00598287	0.00690645	0.011699	0.00799038	0.0159822	0.0107057	0.00654985	0.00559769	0.00684196	0.00983181	0.00750021
philscie_130	0.00568705	0.00930812	0.00826569	0.0104146	0.00749758	0.0079264	0.00568705	0.00568705	0.00568705	0.00568705	0.00568705	0.00872616	0.00568705	0.00568705	0.00776254	0.0105496	0.00568705	0.00568705	0.01475	0.00811834	0.00862136	0.00568705	0.00568705	0.00568705	0.00568705	0.00568705	0.00568705	0.00568705	0.00568705	0.00568705	0.0133968	0.015045	0.0112686	0.0079264	0.00568705	0.00568705	0.0079264	0.00749758	0.00568705	0.00568705	0.00749758	0.00568705	0.00992887	0.00568705	0.00568705	0.00568705	0.00568705	0.0101657	0.00983803
philscie_131	0.00804151	0.0105997	0.00706942	0.00760481	0.00947923	0.00724069	0.00727602	0.00918768	0.007974	0.00828297	0.00608418	0.00806935	0.00677512	0.00636671	0.00976583	0.00693172	0.00951595	0.00858282	0.00709522	0.0129445	0.00792054	0.00706408	0.00637917	0.00697168	0.00634996	0.00622605	0.00643426	0.00748866	0.0072982	0.00684089	0.0084966	0.00678659	0.00914035	0.00815887	0.00705971	0.00677536	0.00794251	0.00674321	0.00643099	0.00749027	0.0063049	0.00667094	0.00602759	0.00866356	0.00664004	0.0128479	0.0170226	0.00648607	0.006674
philscie_132	0.00672685	0.0211091	0.00621185	0.0065884	0.00843487	0.0073962	0.00691532	0.00792827	0.00660247	0.00772609	0.00797334	0.0064335	0.00991459	0.00621104	0.00702359	0.00701043	0.00720814	0.0141722	0.00642099	0.016547	0.0133276	0.00830009	0.00665537	0.00962745	0.00867317	0.00620182	0.0099501	0.00704708	0.00621652	0.00656489	0.0077004	0.00660594	0.00847987	0.00656083	0.00983819	0.00829813	0.0127216	0.00813445	0.00641313	0.00877264	0.00801502	0.00961926	0.00690597	0.00832315	0.00692335	0.00834921	0.00632798	0.00802366	0.007023
philscie_133	0.00792508	0.00733884	0.00820352	0.00635603	0.00700149	0.00594204	0.00624122	0.00802307	0.00686522	0.00936207	0.00711231	0.00935622	0.00886635	0.00626321	0.00781857	0.0095955	0.0070013	0.00573578	0.0086446	0.00677409	0.00762999	0.00739808	0.0054915	0.0065517	0.00607626	0.0069134	0.00738267	0.00734871	0.00718918	0.00689392	0.00766363	0.0072073	0.00619667	0.0130207	0.00848551	0.00919643	0.00745521	0.00824613	0.00622357	0.00633452	0.00969227	0.00724579	0.00565473	0.00586092	0.00812934	0.00669055	0.00656415	0.00798362	0.0062999
philscie_134	0.00761821	0.00622339	0.00607392	0.00607227	0.0068692	0.00536887	0.0206115	0.00575487	0.00582694	0.0075103	0.00609094	0.00776462	0.00627352	0.00848015	0.00835478	0.00717869	0.00947879	0.00553786	0.010664	0.00737829	0.00844931	0.00691934	0.00733984	0.00533212	0.00821066	0.00545477	0.00632231	0.00863382	0.0069849	0.0082757	0.0075518	0.00715157	0.00609543	0.0196847	0.00675418	0.00677037	0.00852667	0.00721809	0.00971992	0.00608859	0.0116688	0.00672541	0.00730575	0.00593361	0.00828134	0.00928441	0.00691442	0.0114183	0.0189548
philscie_135	0.00625921	0.00828332	0.00597101	0.00650247	0.0076837	0.00588078	0.00609719	0.0113468	0.0063385	0.027239	0.00544506	0.00606747	0.00720143	0.00568256	0.00604739	0.0159801	0.0113753	0.00644054	0.00580606	0.00744206	0.00774675	0.00667473	0.00569575	0.00686548	0.00625031	0.00761542	0.00948566	0.00604941	0.00751096	0.00569575	0.00873244	0.00600375	0.00743262	0.010694	0.00910505	0.010351	0.00679702	0.00638038	0.00591511	0.00635108	0.00544506	0.00687554	0.00697234	0.00544506	0.0067029	0.00648199	0.00677106	0.00613268	0.00568256
philscie_136	0.00678575	0.00723317	0.00954253	0.00652697	0.00720441	0.00604107	0.00644752	0.00707488	0.00755152	0.0161914	0.00587227	0.00624404	0.00677922	0.00646916	0.00672546	0.0100965	0.00752519	0.00655198	0.00640767	0.00870803	0.00918599	0.00760451	0.00683568	0.00696628	0.00725445	0.00662449	0.00749328	0.00689834	0.0071164	0.0104804	0.00781888	0.00867545	0.00821532	0.0111138	0.00655237	0.00765265	0.00986046	0.0075303	0.0081147	0.00587227	0.00658314	0.00738962	0.0075816	0.00706968	0.00678784	0.00774578	0.00674578	0.00633141	0.0064452
philscie_137	0.0067452	0.0067452	0.0067452	0.0067452	0.0067452	0.0067452	0.0067452	0.0067452	0.0067452	0.0067452	0.0067452	0.0067452	0.0067452	0.00964866	0.0067452	0.0067452	0.0441838	0.00952768	0.0067452	0.0067452	0.0067452	0.0067452	0.00952768	0.0111348	0.0067452	0.0067452	0.0067452	0.0067452	0.0067452	0.0109189	0.0067452	0.0067452	0.0067452	0.0067452	0.0067452	0.0067452	0.0067452	0.0067452	0.0067452	0.00833519	0.0067452	0.0067452	0.00964866	0.0067452	0.0067452	0.0067452	0.0067452	0.0067452	0.0067452
philscie_138	0.0111633	0.0055007	0.00585823	0.00615537	0.00624413	0.00551637	0.00759386	0.00652002	0.00853633	0.010156	0.00543276	0.0069804	0.00728806	0.0264177	0.0063424	0.0103958	0.00795451	0.00583316	0.00701862	0.00750292	0.00688611	0.00556724	0.0061442	0.00645083	0.00721455	0.00783552	0.00840884	0.0071622	0.00628411	0.00838048	0.00816221	0.0127254	0.00890872	0.0113646	0.0148141	0.00745561	0.00781276	0.0080637	0.00690258	0.00545055	0.00604994	0.00603373	0.00866397	0.00570468	0.0354711	0.00736595	0.00618416	0.00800385	0.00578991
philscie_139	0.00789674	0.00551027	0.00591185	0.00676274	0.00815905	0.00588036	0.00649949	0.00673657	0.0128316	0.0133801	0.00542775	0.00552081	0.00845846	0.0229042	0.00933522	0.00753703	0.00627537	0.00563024	0.00752972	0.00621728	0.00755184	0.00577985	0.00663583	0.00600194	0.00870835	0.00739088	0.00819957	0.00809918	0.00616262	0.00857936	0.00615316	0.00961055	0.00758947	0.0128451	0.00801747	0.00637667	0.00911181	0.00744455	0.00826099	0.00583507	0.00766546	0.00756519	0.00976269	0.00704496	0.0163972	0.0070952	0.0059078	0.00970011	0.00611418
philscie_140	0.00616898	0.00703692	0.00461628	0.0148168	0.00585019	0.00461628	0.00505717	0.00569297	0.0101338	0.0107504	0.00725338	0.011867	0.00461628	0.0102494	0.00461628	0.00726364	0.0114807	0.00461628	0.00749232	0.00631903	0.0124458	0.00461628	0.00693865	0.0124851	0.0134044	0.00718604	0.00918534	0.00668823	0.00521149	0.00800074	0.00640976	0.00751424	0.00525974	0.00512284	0.00521149	0.0107578	0.00633133	0.00871954	0.00588338	0.00543725	0.00595998	0.00561973	0.00663505	0.0113273	0.0100827	0.00461628	0.00461628	0.00602162	0.00572364
philscie_141	0.00845716	0.0078843	0.017999	0.00595727	0.010843	0.00614559	0.00896139	0.00760186	0.00549518	0.00917938	0.00835547	0.00748052	0.0110166	0.00629619	0.0115228	0.0076202	0.0123594	0.00590447	0.00774375	0.00995839	0.0123163	0.00880307	0.00671615	0.00760342	0.00874636	0.00938328	0.00823162	0.00846921	0.012467	0.00552475	0.00957193	0.00539872	0.00881335	0.0102607	0.00715843	0.00663061	0.00616334	0.00552475	0.00845672	0.00575301	0.00664296	0.00707875	0.0062563	0.00674357	0.0061986	0.00548178	0.00809587	0.00545735	0.00625427
philscie_142	0.00744319	0.00778951	0.00909511	0.00642374	0.00774831	0.00689757	0.00854666	0.00740308	0.00626154	0.00703894	0.00814663	0.0070256	0.010958	0.00673468	0.00686645	0.00732568	0.0074078	0.00706849	0.00646666	0.00838787	0.00820979	0.00914954	0.00571633	0.00649998	0.00681363	0.0147264	0.00881015	0.0100599	0.00685778	0.00693369	0.00912257	0.00749193	0.00820984	0.00761389	0.0123678	0.00591809	0.00622327	0.00589995	0.00604823	0.0085493	0.00685155	0.00761256	0.00677408	0.005955	0.00895236	0.00673778	0.00800774	0.00753868	0.0061803
philscie_143	0.00691707	0.00605813	0.00791585	0.00679439	0.00873285	0.00646808	0.00571378	0.00686618	0.00571378	0.0167961	0.00626	0.0303852	0.010833	0.00571378	0.00662373	0.0089485	0.0104015	0.0112437	0.00722661	0.00738022	0.00750901	0.00739575	0.00711707	0.00693573	0.00885103	0.00660951	0.00839405	0.00616636	0.0066914	0.00571378	0.00588978	0.00619379	0.00660951	0.00666047	0.00677255	0.00875198	0.00764553	0.00732173	0.00654803	0.00622476	0.00624179	0.0068138	0.00571378	0.00638814	0.00712181	0.0062795	0.00571378	0.00571378	0.00602437
philscie_144	0.00558307	0.00642838	0.0122994	0.00558307	0.00703812	0.00558307	0.00637229	0.00558307	0.00694234	0.01142	0.00739333	0.00775662	0.0124462	0.00558307	0.00700909	0.00705402	0.0138143	0.00558307	0.00558307	0.0071396	0.0079026	0.0085681	0.00590214	0.00589302	0.00690404	0.00646219	0.00811527	0.00983154	0.00715544	0.00657704	0.00979913	0.0106304	0.0062212	0.00654305	0.00698357	0.0148297	0.00739535	0.0064049	0.00585428	0.0069147	0.00626709	0.00719547	0.00558307	0.00634177	0.00558307	0.00996583	0.00626108	0.00665641	0.006017
philscie_145	0.00682882	0.00875513	0.0073623	0.00689698	0.00710502	0.00711289	0.00612194	0.00848802	0.0068632	0.00913607	0.00612194	0.0077313	0.013048	0.00685083	0.00689901	0.00759712	0.00657668	0.00889117	0.00964572	0.00822824	0.00783771	0.00735243	0.00672552	0.00660655	0.00666357	0.0100062	0.00701375	0.00871275	0.00631543	0.00612194	0.006645	0.00756369	0.00890397	0.00697431	0.0087527	0.00673467	0.00726826	0.00748176	0.0064774	0.00670291	0.00680626	0.00696627	0.00720415	0.00762779	0.00793331	0.00669911	0.0063226	0.00718334	0.00663954
philscie_146	0.00840981	0.00589872	0.00830519	0.00589872	0.00589872	0.00589872	0.00589872	0.00589872	0.0120157	0.00589872	0.00589872	0.00919902	0.00789028	0.00589872	0.0080378	0.00589872	0.0132988	0.00589872	0.00589872	0.0080378	0.011505	0.0140923	0.00589872	0.00589872	0.00789028	0.0080378	0.00589872	0.00589872	0.00951871	0.00745967	0.00589872	0.0125892	0.00589872	0.00852396	0.00589872	0.00589872	0.00589872	0.00915318	0.0079614	0.00589872	0.00589872	0.00812007	0.00589872	0.00589872	0.0142978	0.00589872	0.00589872	0.00589872	0.00789028
philscie_147	0.00599829	0.00599829	0.013076	0.00599829	0.00599829	0.00599829	0.00599829	0.00599829	0.00599829	0.00599829	0.00599829	0.00599829	0.00599829	0.00830605	0.0145193	0.00599829	0.010101	0.0152293	0.00599829	0.00599829	0.00599829	0.00599829	0.00599829	0.00599829	0.00599829	0.00599829	0.00830605	0.00599829	0.00599829	0.00599829	0.0186219	0.00925631	0.00599829	0.0129216	0.00599829	0.00599829	0.00599829	0.00599829	0.00599829	0.0156909	0.00599829	0.00599829	0.00599829	0.00830605	0.00925631	0.00599829	0.00599829	0.00599829	0.00599829
philscie_148	0.00632864	0.00858154	0.00716435	0.00632266	0.0081617	0.00615179	0.00589503	0.007455	0.00585819	0.00593605	0.00555263	0.00610848	0.0109822	0.00618942	0.0101127	0.00684118	0.00596396	0.00696887	0.00537671	0.0116136	0.0106281	0.00636184	0.00524555	0.00609728	0.00651738	0.006005	0.00804202	0.0092748	0.00504179	0.00772008	0.00712137	0.00581571	0.00625186	0.0413471	0.00789595	0.00903186	0.00949291	0.00973225	0.0054111	0.00605285	0.00975146	0.00800936	0.00603073	0.00685827	0.00652791	0.00633171	0.00757919	0.00799173	0.00558823
philscie_149	0.00781766	0.00791291	0.00993055	0.00703997	0.0086015	0.00644751	0.00851515	0.00720408	0.00702033	0.00688022	0.00643319	0.00595156	0.00795097	0.00629876	0.0077575	0.00636582	0.010173	0.00702629	0.00691866	0.00951441	0.00858551	0.00694372	0.00701279	0.00743603	0.00765877	0.00653348	0.00806528	0.00730284	0.00695045	0.00887705	0.00816037	0.00730932	0.00742381	0.0196841	0.00740907	0.00864702	0.00832891	0.00774338	0.00622344	0.00817689	0.00853822	0.00774184	0.00651126	0.0087825	0.00751636	0.00742877	0.00896221	0.00738799	0.00666003
philscie_150	0.00530865	0.00504959	0.0133225	0.00539633	0.00647582	0.00450351	0.0368489	0.00537062	0.00533523	0.00487134	0.00687997	0.00766196	0.00835848	0.0052595	0.0138315	0.00672462	0.0063724	0.0054121	0.017401	0.0136934	0.00714274	0.00622961	0.00538093	0.00496067	0.00520739	0.0160734	0.00782627	0.00530643	0.00780819	0.00600315	0.00486638	0.00719711	0.00570354	0.0181805	0.00559523	0.00733978	0.00706921	0.00621437	0.00731051	0.00847144	0.00703228	0.00666741	0.0057427	0.00586472	0.0054057	0.0366798	0.00681807	0.00662898	0.00616898
philscie_151	0.00923772	0.00763294	0.00769982	0.0126302	0.00578209	0.00710909	0.00567992	0.00592737	0.022996	0.0069384	0.00686487	0.0101077	0.00699706	0.0228107	0.00730924	0.00940889	0.00940534	0.00528399	0.00710438	0.00668859	0.00667716	0.00705189	0.00567992	0.0062968	0.00916127	0.00663571	0.0079578	0.00610579	0.00639974	0.00528399	0.0240799	0.00709628	0.00921781	0.00528399	0.00741092	0.0146326	0.00528399	0.00868763	0.00618844	0.00528399	0.00528399	0.00703982	0.0103788	0.00585589	0.00757236	0.00595565	0.00845141	0.00826135	0.00528399
philscie_152	0.00889874	0.00842291	0.00640559	0.00608255	0.00742944	0.00701915	0.0060808	0.00605131	0.00685209	0.00654871	0.00612636	0.0144371	0.00769736	0.0066388	0.00792139	0.00870135	0.00714268	0.0382575	0.00647041	0.010333	0.0106302	0.00650401	0.00747899	0.0127392	0.0061197	0.00570482	0.00850205	0.00693443	0.00756658	0.00982196	0.0072492	0.00733495	0.00577876	0.00926164	0.0092763	0.00727262	0.00996738	0.00675312	0.00617322	0.0133706	0.00734489	0.00566744	0.00729336	0.00696614	0.0070866	0.00656514	0.00770843	0.00702371	0.00757708
philscie_153	0.00568928	0.00846333	0.00878265	0.00542375	0.00520298	0.00695236	0.00499371	0.00644191	0.00611107	0.00567425	0.0138518	0.00638103	0.00895715	0.00538064	0.00587667	0.00683893	0.00998027	0.0852662	0.00639879	0.0130149	0.0100443	0.00674199	0.00807454	0.00809203	0.00666036	0.00649297	0.00623433	0.0119855	0.00521228	0.00619753	0.00624999	0.00888738	0.00604302	0.0120883	0.00793941	0.0117977	0.012764	0.00647516	0.00665541	0.00661529	0.00654465	0.00682147	0.00586409	0.00754688	0.00642205	0.00617231	0.00640819	0.00637675	0.00601182
philscie_154	0.00996339	0.00585515	0.0106525	0.00911587	0.00694795	0.0062813	0.00618796	0.00640183	0.00702715	0.00620294	0.00553378	0.00739349	0.00552701	0.00549267	0.00891375	0.00676476	0.0185323	0.00951471	0.00739998	0.00952222	0.0123628	0.00790733	0.00711823	0.00842984	0.00695654	0.00543147	0.00830719	0.00848868	0.00643679	0.00641336	0.00928306	0.0110125	0.0081069	0.00808849	0.00689599	0.00597625	0.00905081	0.00583632	0.00526948	0.00582386	0.00679351	0.0101582	0.00611135	0.00809868	0.00586103	0.00626495	0.00550861	0.00679643	0.00548782
philscie_155	0.00837436	0.00714478	0.0122822	0.00652764	0.00756326	0.00599983	0.00717115	0.00752025	0.00783166	0.00643092	0.00727958	0.00753532	0.00625682	0.00591775	0.00653226	0.00678384	0.00627446	0.00700767	0.0119132	0.00839545	0.00789522	0.00738371	0.00725351	0.00658523	0.00590309	0.00858868	0.00608202	0.00839097	0.00944839	0.00813528	0.0103464	0.00619117	0.00598904	0.00748709	0.00572593	0.00779373	0.0109014	0.00587718	0.00987116	0.00691887	0.0107346	0.00695744	0.00808333	0.00707746	0.00749751	0.0076864	0.00668992	0.00644615	0.00876787
philscie_156	0.00607301	0.00671887	0.014207	0.00630002	0.00649127	0.00574129	0.00660975	0.00634312	0.00611129	0.00707483	0.00754787	0.00802641	0.00657858	0.00611919	0.0081748	0.00609758	0.0123996	0.00634312	0.00870944	0.0192394	0.00726786	0.00846393	0.0109513	0.00574129	0.00611129	0.00634787	0.00664909	0.00612609	0.0183654	0.00606195	0.0105992	0.00609758	0.00644274	0.00737833	0.00574129	0.00812653	0.0109248	0.00606195	0.00746617	0.00672618	0.00670837	0.00675261	0.00641825	0.0067483	0.00746502	0.00635347	0.00900243	0.00624178	0.00865864
philscie_157	0.0060026	0.00585819	0.00753271	0.00785417	0.0066418	0.00621143	0.0071621	0.00808488	0.00652071	0.00991249	0.0061334	0.00689071	0.00709827	0.00559283	0.00717396	0.00743451	0.0198324	0.00924205	0.00620244	0.0122552	0.00705691	0.00629765	0.00836375	0.00777207	0.00720257	0.00598117	0.00677331	0.00954612	0.00624022	0.00654913	0.0144627	0.00731035	0.00684369	0.00819316	0.00678498	0.0074933	0.00849926	0.00847773	0.00684372	0.00613716	0.00647229	0.00712367	0.00616741	0.00675273	0.00645956	0.00695799	0.00703662	0.00647429	0.00646486
philscie_158	0.0053472	0.00727976	0.00569673	0.0053472	0.00918927	0.00609446	0.00562183	0.00812666	0.00640073	0.00673624	0.00685574	0.00755097	0.0092539	0.0053472	0.00722925	0.00722528	0.0076954	0.0139263	0.00685215	0.0163644	0.0124912	0.0113519	0.00570765	0.00663036	0.00827962	0.00568645	0.00980555	0.00692532	0.00570765	0.00711942	0.0110463	0.00646343	0.00573168	0.0103066	0.00634979	0.0151351	0.00740334	0.00797245	0.00638054	0.00781723	0.00673215	0.00790907	0.00669768	0.00665945	0.0060681	0.00683115	0.0060372	0.00699934	0.00585722
philscie_159	0.00722253	0.00953882	0.00599452	0.00621562	0.00561057	0.00561057	0.00669669	0.00652527	0.00641475	0.00713259	0.00623173	0.00742768	0.0168128	0.00616646	0.00635852	0.00590313	0.0069262	0.015045	0.00608583	0.017332	0.0171003	0.00800228	0.00622975	0.010749	0.00711503	0.00625841	0.00697895	0.00567737	0.0055829	0.00721289	0.00891905	0.00707678	0.00633688	0.00613203	0.018193	0.00627719	0.00843016	0.00533383	0.00608796	0.00584778	0.00784774	0.00858885	0.00888387	0.00618293	0.00698168	0.00635077	0.0055829	0.00927372	0.00681683
philscie_160	0.00551005	0.0338121	0.00606119	0.00790358	0.00611705	0.00596553	0.00725451	0.017553	0.00611499	0.00724158	0.00619754	0.0067447	0.00813814	0.00512323	0.00601131	0.00678254	0.0138698	0.0530601	0.00604942	0.0100089	0.00877856	0.00660946	0.00820773	0.0291823	0.00812024	0.00530772	0.00741371	0.00623138	0.0073657	0.00646895	0.00698915	0.00621666	0.00636668	0.00647894	0.0105946	0.00748535	0.012078	0.00770157	0.00706046	0.00991665	0.00641163	0.00911696	0.00526579	0.0139111	0.00545782	0.00837051	0.00554561	0.00623747	0.00784622
philscie_161	0.0067812	0.0132205	0.00678273	0.00688554	0.00712929	0.0068717	0.00665581	0.00770151	0.00628091	0.00752932	0.0063692	0.00612454	0.00680598	0.00629369	0.00676472	0.00656995	0.00698572	0.00931626	0.00665269	0.00829314	0.00981983	0.00626048	0.00900234	0.00919988	0.00642532	0.00622685	0.00661655	0.008569	0.0067764	0.00675004	0.00704227	0.00626847	0.00695403	0.0107131	0.00838079	0.00869876	0.0109326	0.00750572	0.00627447	0.00723144	0.00702926	0.00897927	0.00734548	0.0111401	0.00707803	0.0109681	0.00860105	0.00702713	0.0141954
philscie_162	0.00856876	0.00610451	0.00608757	0.00626098	0.00749572	0.00554568	0.00554568	0.00639723	0.0185101	0.0105055	0.00676119	0.0100358	0.0132519	0.021349	0.00554568	0.0153743	0.00554568	0.00663346	0.00818243	0.00818593	0.00784264	0.00815909	0.00598184	0.00697628	0.00554568	0.00950567	0.00879002	0.00827852	0.00675942	0.00676119	0.0227309	0.00554568	0.00695667	0.00714313	0.00881022	0.00674317	0.00726912	0.00726303	0.00607164	0.00607164	0.00608757	0.00554568	0.00950205	0.00886476	0.0092235	0.00607164	0.00554568	0.00797809	0.00554568
philscie_163	0.00679379	0.0127837	0.0119303	0.00572003	0.00937222	0.00576578	0.00540519	0.00684725	0.00555603	0.00557653	0.00834691	0.00668893	0.00703784	0.0056091	0.00761328	0.00617631	0.00659206	0.0304358	0.00746736	0.0142009	0.00847406	0.013805	0.00954185	0.00804512	0.00912902	0.00754365	0.00582754	0.00764619	0.00757051	0.00588834	0.00680681	0.00558956	0.00618809	0.00656829	0.00598903	0.00731385	0.00713324	0.00796045	0.00632281	0.00700082	0.00745806	0.00710263	0.0060296	0.00770862	0.00638876	0.00707125	0.0130729	0.00703017	0.00850457
philscie_164	0.00568721	0.008766	0.00749979	0.00568721	0.0127496	0.00762926	0.00568721	0.0071182	0.00568721	0.00568721	0.00770119	0.0160717	0.016061	0.00568721	0.00568721	0.00568721	0.0125162	0.0113576	0.00805145	0.0159347	0.00938338	0.00568721	0.0075623	0.00762926	0.00568721	0.00568721	0.00568721	0.0126242	0.00568721	0.00568721	0.00568721	0.00568721	0.00568721	0.00795294	0.0122232	0.0100654	0.0158929	0.00805145	0.00568721	0.00568721	0.0230384	0.00568721	0.00568721	0.0146332	0.00568721	0.00914062	0.00568721	0.00568721	0.00568721
philscie_165	0.00639339	0.00693415	0.00664149	0.00590244	0.0144526	0.00564717	0.0067672	0.00669092	0.0065321	0.00754904	0.0062519	0.0148915	0.00892229	0.00563463	0.0068793	0.0105896	0.0074562	0.00606111	0.00693214	0.0117405	0.0101996	0.00664334	0.00621823	0.007111	0.00713601	0.00707069	0.00740805	0.00766303	0.00581904	0.00645644	0.00909312	0.00714725	0.00659178	0.00997203	0.00646695	0.00795807	0.00728507	0.00711785	0.00737865	0.0072215	0.00680816	0.00650109	0.00624005	0.0062035	0.00604037	0.00893754	0.0101897	0.00603387	0.00672464
philscie_166	0.00545708	0.0100849	0.00586767	0.0165697	0.00759814	0.00597388	0.00545708	0.00881383	0.00721825	0.00934053	0.00639549	0.0074765	0.00732812	0.0063356	0.0062569	0.00578783	0.0344575	0.00589808	0.00580729	0.00823114	0.00563749	0.00792309	0.00589808	0.00720448	0.00911772	0.00812052	0.00837524	0.00726573	0.00605767	0.00873937	0.0111327	0.00806274	0.00765584	0.00545708	0.00834143	0.00659553	0.00887063	0.00676904	0.00563749	0.0122852	0.00582917	0.00774906	0.00545708	0.00584118	0.00611558	0.00852934	0.00623254	0.00621437	0.00709658
philscie_167	0.00828176	0.00632957	0.00681708	0.00922708	0.008623	0.00578436	0.00603498	0.00748169	0.0109176	0.00762105	0.005841	0.00691488	0.00754432	0.00708562	0.0067014	0.00728478	0.0113184	0.0101137	0.00598558	0.00738991	0.00869506	0.00652976	0.00988092	0.00947834	0.00782873	0.00570416	0.0088919	0.0076085	0.00543349	0.00664748	0.00806203	0.00771347	0.00611529	0.00736844	0.00792428	0.00774683	0.00790652	0.0064619	0.00581243	0.00578436	0.00698976	0.00602331	0.0123967	0.00726923	0.00579785	0.00636944	0.00577183	0.00688657	0.00563505
philscie_168	0.00735453	0.0056782	0.00647647	0.00620943	0.0066468	0.00603702	0.00590768	0.00561775	0.0135037	0.0276685	0.00662811	0.00846499	0.00694175	0.011343	0.00600396	0.0314267	0.00709918	0.00617892	0.00846372	0.00636825	0.00709084	0.00701936	0.00616499	0.00590821	0.00608891	0.0067127	0.00799267	0.00762383	0.00541912	0.00692033	0.0123946	0.00733916	0.00649545	0.00977513	0.00705527	0.00605111	0.00669609	0.00730542	0.00541912	0.00541912	0.00636826	0.00777482	0.0086994	0.00638605	0.00935758	0.00557593	0.00779428	0.00712989	0.00614792
philscie_169	0.00631764	0.00694418	0.00634246	0.00639775	0.0072618	0.00573457	0.017645	0.00658041	0.00545326	0.00714048	0.00638233	0.00980709	0.00628242	0.0054369	0.0070287	0.00642182	0.00711942	0.00692988	0.00686706	0.00908064	0.0103732	0.00777906	0.00585094	0.00606136	0.00864858	0.00546234	0.00805168	0.00625347	0.00617459	0.00845942	0.00868902	0.00753496	0.00661119	0.00800542	0.0075858	0.0062862	0.014617	0.00677213	0.00654341	0.00633574	0.015573	0.00714239	0.00688014	0.00795244	0.00625646	0.00838142	0.0102616	0.0083441	0.0124937
philscie_170	0.00730179	0.00710391	0.0116625	0.00535682	0.00658301	0.00665089	0.00767975	0.00747067	0.00627875	0.00884551	0.00735014	0.00816763	0.00659135	0.00986642	0.00763176	0.00700768	0.0126552	0.00783783	0.00671937	0.0109975	0.00776825	0.00678197	0.0107152	0.00807575	0.00696975	0.0062748	0.00814175	0.00656515	0.00665821	0.00606087	0.00868606	0.00673459	0.0098857	0.00799449	0.00974999	0.00566793	0.0108983	0.0103528	0.00753066	0.00634307	0.0180041	0.00937356	0.012356	0.0120772	0.0143145	0.00864156	0.0060018	0.00883756	0.00699949
philscie_171	0.00640111	0.00838407	0.00643223	0.00658893	0.00905888	0.00650278	0.00936313	0.00875286	0.0071629	0.00517992	0.00798981	0.00619939	0.00813441	0.00613143	0.00562769	0.00517992	0.0432504	0.0117841	0.00604189	0.0169551	0.00577695	0.00576547	0.0121047	0.0106403	0.00592673	0.00517992	0.0056149	0.011873	0.00568739	0.00757587	0.00783387	0.00737505	0.00811512	0.00636787	0.007551	0.00738309	0.0102566	0.00708935	0.00517992	0.00626593	0.00731679	0.00613818	0.00570489	0.00891926	0.00517992	0.0065456	0.00681923	0.00737158	0.00701007
philscie_172	0.00610537	0.0127766	0.00659001	0.00609163	0.00625461	0.00717181	0.00773094	0.00750359	0.00638307	0.00872886	0.00669373	0.0109469	0.00697212	0.00606664	0.00730678	0.00663911	0.00677489	0.0150888	0.00567932	0.0129304	0.00659229	0.00601568	0.0070955	0.00792247	0.00698686	0.00567932	0.00692002	0.00654612	0.00607874	0.00842895	0.00635625	0.00692999	0.0078035	0.00649085	0.0079464	0.00864572	0.00961322	0.00681208	0.00719879	0.00835999	0.01064	0.00669395	0.00680901	0.00865959	0.00681929	0.0132113	0.0274691	0.00675576	0.00706897
philscie_173	0.00588036	0.0063452	0.00830796	0.0069593	0.00869134	0.0060136	0.00641382	0.00708253	0.0062888	0.00541517	0.00756074	0.0103538	0.00723937	0.00754657	0.0066083	0.0063706	0.0121007	0.0106281	0.00624931	0.0242861	0.00649965	0.00865543	0.00731046	0.00523452	0.0058845	0.00692898	0.00663505	0.00711257	0.00596644	0.00604661	0.0073555	0.00654304	0.00605279	0.00679641	0.00523452	0.00696541	0.026217	0.00644438	0.00749117	0.00708307	0.00749978	0.00649473	0.00564725	0.00617902	0.00632111	0.00638016	0.00901651	0.00704053	0.00747646
philscie_174	0.00892356	0.00681647	0.0107643	0.00599513	0.0077491	0.00598622	0.00813273	0.00642803	0.00566574	0.00712993	0.00684604	0.00648114	0.00602507	0.00650432	0.00710333	0.00732259	0.00773077	0.00677814	0.00687718	0.00829211	0.00642033	0.00749546	0.00604825	0.0066539	0.00852407	0.00811737	0.00599513	0.00677814	0.00703054	0.0118972	0.00821681	0.00712517	0.00687304	0.0065201	0.00662048	0.00949725	0.0230424	0.00645979	0.00874272	0.00655508	0.00768134	0.00823364	0.00650432	0.00678194	0.00694383	0.00649237	0.00703789	0.0105494	0.00717757
philscie_175	0.00738408	0.00580093	0.0222435	0.0055162	0.00716408	0.00608001	0.00603913	0.00779753	0.00678964	0.00626719	0.00613026	0.00654977	0.0060189	0.00606443	0.00599538	0.00780816	0.00778935	0.00691406	0.00680611	0.00982643	0.00759777	0.00877275	0.0055162	0.00573766	0.00694338	0.0209463	0.0060477	0.00979735	0.00735168	0.00698352	0.00673057	0.00603264	0.00646553	0.00686493	0.00652695	0.00915498	0.00723535	0.00626719	0.00937691	0.00580093	0.00634576	0.00582284	0.00609621	0.00677631	0.00677792	0.00852304	0.00650327	0.00671908	0.00703027
philscie_176	0.0064787	0.00583016	0.0199599	0.00894456	0.00595133	0.00694345	0.00755157	0.00747143	0.00658342	0.0071018	0.00561205	0.00947788	0.00971877	0.0059174	0.0138083	0.00746626	0.00705017	0.00585312	0.00997067	0.00656736	0.00682309	0.00590755	0.00657687	0.00593921	0.00592793	0.00648551	0.0100752	0.00789551	0.00947062	0.00650193	0.00829664	0.00789843	0.00624456	0.0061459	0.00637732	0.00644686	0.00863516	0.00638733	0.00684678	0.00838987	0.00698359	0.00973519	0.00589832	0.00722209	0.0062129	0.0236876	0.0136276	0.00914763	0.0226832
philscie_177	0.00613672	0.00619441	0.00700479	0.00669907	0.00858471	0.00622684	0.0175921	0.00673124	0.00715775	0.0067341	0.00647352	0.00618285	0.00682994	0.00946428	0.00617749	0.00736296	0.00778992	0.00581955	0.00656256	0.00951514	0.00819819	0.00702163	0.00677614	0.00640227	0.00667181	0.00648939	0.00842454	0.00724196	0.00606068	0.00806191	0.00924188	0.00636766	0.00597035	0.00644207	0.0091028	0.00716965	0.0171015	0.00775541	0.0161836	0.00659609	0.0151418	0.00861675	0.00790876	0.00743055	0.00958321	0.0105893	0.00930657	0.00811103	0.0185447
philscie_178	0.00722725	0.00651891	0.00589335	0.00780734	0.006415	0.00619192	0.0108149	0.00779504	0.0109227	0.00937379	0.00584033	0.00728117	0.00589763	0.0123505	0.00822609	0.00897687	0.0097197	0.00635317	0.00820338	0.00730171	0.00853279	0.00666565	0.00778554	0.00744429	0.00726605	0.00737893	0.0084765	0.00877238	0.00659685	0.0161413	0.00647505	0.00813124	0.00696626	0.00999534	0.00761476	0.00705915	0.00769697	0.00715814	0.00815714	0.0060676	0.00936687	0.00841968	0.00910194	0.00835985	0.0133933	0.00733717	0.00685829	0.0145674	0.0102218
philscie_179	0.0051999	0.0197831	0.00703994	0.0056335	0.00606789	0.00594765	0.00639484	0.00790725	0.00627819	0.00592773	0.00591699	0.00741767	0.00965857	0.00620681	0.00605434	0.00665686	0.0135742	0.0813868	0.0065331	0.0168887	0.0137965	0.00597335	0.00907419	0.00935674	0.00564705	0.00564705	0.00627306	0.00830838	0.00548607	0.0051999	0.00649638	0.00771836	0.00606985	0.00571093	0.00741015	0.0122392	0.0231235	0.00604159	0.00659354	0.00843476	0.0063322	0.00582094	0.00685357	0.00740338	0.0051999	0.00554058	0.00625189	0.00598764	0.00738223
philscie_180	0.0065701	0.027211	0.0078132	0.00589297	0.00737706	0.00653791	0.00589297	0.00634503	0.00781154	0.00681826	0.00742285	0.00656446	0.00781852	0.0062643	0.00675941	0.00629287	0.00792517	0.00877511	0.00749908	0.00922379	0.00745639	0.00650457	0.0110104	0.013593	0.00758747	0.00589297	0.00689723	0.00761704	0.00650457	0.0073537	0.00819146	0.00684046	0.00781755	0.0063947	0.00735098	0.00627805	0.00995535	0.00698976	0.0062643	0.00782828	0.0125705	0.00907817	0.00616658	0.0371469	0.00589297	0.00792222	0.00674492	0.00758277	0.00729139
philscie_181	0.00633269	0.00861454	0.0064589	0.00704276	0.0124472	0.00522988	0.00522988	0.00756843	0.0145263	0.00891157	0.013316	0.00905107	0.00823767	0.00549199	0.00522988	0.0079633	0.00812183	0.0060911	0.0076523	0.0089884	0.0114918	0.0111957	0.00556687	0.00690911	0.00759287	0.00933229	0.00569205	0.00926754	0.00602736	0.00865505	0.00765176	0.00611839	0.00553426	0.00723821	0.00583647	0.00705287	0.00618751	0.00630163	0.00634119	0.00642571	0.00767831	0.00619327	0.00692028	0.00904708	0.00579943	0.00556687	0.00522988	0.00626766	0.00752079
philscie_182	0.00748851	0.0100588	0.00595874	0.00794754	0.00700066	0.00707698	0.00595874	0.00595874	0.00619592	0.0102037	0.00656863	0.0071808	0.0134215	0.00628714	0.00711373	0.00631451	0.00878596	0.0171443	0.00678504	0.0112208	0.0100411	0.00680595	0.00823595	0.014918	0.0103747	0.00754857	0.00826263	0.00689355	0.00595874	0.0084566	0.00678117	0.00777458	0.00718541	0.00822674	0.0169046	0.00857676	0.0090945	0.00681259	0.00625317	0.00658157	0.00955804	0.0125202	0.00757691	0.0106428	0.00784407	0.00650608	0.00732844	0.00705629	0.00696099
philscie_183	0.00787627	0.00566672	0.00899726	0.00655994	0.00681518	0.00565933	0.0125819	0.00637846	0.0072255	0.0067549	0.00643209	0.0106089	0.00748874	0.0066843	0.00764317	0.00775623	0.00673656	0.00557575	0.010214	0.00670036	0.0086294	0.0065229	0.00595719	0.00554472	0.00663781	0.00602889	0.00733781	0.00702338	0.0150296	0.017209	0.00727946	0.00870856	0.00584572	0.00680309	0.00751997	0.00887448	0.00842313	0.00818405	0.00611427	0.0054321	0.00811653	0.00771934	0.0118549	0.00603806	0.00615359	0.008763	0.0153172	0.0132309	0.00779869
philscie_184	0.00963145	0.00581574	0.00587677	0.0047498	0.00805419	0.00813076	0.00512418	0.00550323	0.00724871	0.00676603	0.00567832	0.00548351	0.00580865	0.00539924	0.00864157	0.00734644	0.00724564	0.00568208	0.00623567	0.00613174	0.0057814	0.00544776	0.00531325	0.0047498	0.00612919	0.00600877	0.00579803	0.00791979	0.00759857	0.00668019	0.00590839	0.00790207	0.00706409	0.020222	0.00679224	0.00823995	0.00704888	0.00621366	0.00680268	0.00550986	0.0067866	0.00606833	0.00628644	0.00555502	0.00522007	0.00564634	0.00632759	0.00567845	0.00986986
philscie_185	0.00678015	0.00708645	0.00712182	0.00619636	0.00841835	0.00613794	0.00593176	0.00594022	0.0077474	0.00760358	0.00583365	0.0068839	0.00749297	0.00630325	0.00653661	0.00853726	0.00619454	0.00623117	0.0056865	0.00618894	0.0083622	0.00754424	0.00623735	0.00588012	0.0072376	0.00682525	0.00812859	0.0103808	0.00623451	0.00608422	0.00665232	0.00691928	0.00738869	0.0404576	0.00836331	0.0068527	0.00664537	0.00816019	0.00707491	0.00591643	0.00670594	0.00649297	0.00646354	0.00629375	0.00770498	0.00704858	0.00618817	0.00640416	0.00658264
philscie_186	0.00566572	0.00708783	0.00657238	0.00639249	0.00663984	0.00570754	0.00623441	0.0070804	0.0123985	0.0270469	0.00574656	0.032342	0.00662979	0.00703298	0.0057256	0.0239543	0.0128836	0.00658165	0.00725083	0.0059883	0.00768326	0.00859082	0.00597921	0.00601507	0.00755458	0.00662475	0.0111454	0.0060606	0.00567167	0.00579765	0.00720077	0.00853312	0.00664415	0.01404	0.00730121	0.00627386	0.00880643	0.0102427	0.00721351	0.00655405	0.00694267	0.00672511	0.00669091	0.00606992	0.00623344	0.00584899	0.00795483	0.00644833	0.00678298
philscie_187	0.0085106	0.00606822	0.00648108	0.00639928	0.00728502	0.00541603	0.00633705	0.00743186	0.0138895	0.0159245	0.00565564	0.00715889	0.00733658	0.016346	0.00759503	0.00890675	0.0100841	0.00585604	0.00635162	0.0073187	0.00722921	0.00662571	0.00630301	0.00670379	0.00993414	0.00556494	0.00872884	0.00744111	0.00620822	0.0111434	0.0158479	0.00795085	0.00800508	0.00763352	0.00948212	0.00631268	0.00765567	0.00801609	0.00602271	0.00538935	0.00668182	0.00698703	0.00803816	0.00611171	0.0219327	0.00799076	0.00995946	0.0073464	0.00701344
philscie_188	0.00872233	0.00850935	0.00501613	0.0108952	0.00840821	0.00634748	0.00501613	0.0102518	0.00501613	0.00501613	0.00891418	0.00501613	0.0063031	0.00622267	0.00626159	0.00501613	0.0196696	0.0063031	0.00501613	0.0176596	0.00501613	0.00501613	0.00501613	0.00984465	0.00501613	0.00966163	0.00858006	0.00879662	0.00501613	0.00501613	0.010522	0.00830208	0.00501613	0.00598136	0.00880391	0.00501613	0.00501613	0.00622267	0.00501613	0.00598136	0.0108176	0.00501613	0.0159837	0.00879662	0.00501613	0.00862526	0.00501613	0.0135426	0.0180634
philscie_189	0.00669065	0.00637338	0.00899785	0.00585039	0.00687594	0.00647396	0.00761062	0.00585039	0.00625571	0.00639081	0.00585039	0.00667778	0.00642942	0.00585039	0.00858177	0.00700844	0.00979609	0.00585039	0.00872835	0.00768152	0.01062	0.00877381	0.00707792	0.00749138	0.00810078	0.00632724	0.00922027	0.00844371	0.00702988	0.00967809	0.00707442	0.00851377	0.00676396	0.00825777	0.00585039	0.0092782	0.00693244	0.00585039	0.00851662	0.00622743	0.00585039	0.00926924	0.00585039	0.00585039	0.00685099	0.00696984	0.0075934	0.00585039	0.0112513
philscie_190	0.00605507	0.00654622	0.00756448	0.00591978	0.0094586	0.00651923	0.00667664	0.00585998	0.00558622	0.00778631	0.0107904	0.00700193	0.00703002	0.0055552	0.00890894	0.0061258	0.00743191	0.0071705	0.0059028	0.040364	0.0078622	0.00703702	0.0060784	0.00602133	0.00586481	0.00577665	0.00642258	0.00699178	0.0074973	0.00524389	0.00875273	0.00910382	0.00592111	0.00663885	0.00626128	0.0104922	0.00783046	0.00703801	0.00712023	0.00946253	0.00860497	0.00665772	0.00573012	0.00553303	0.00613008	0.0111366	0.00921951	0.00640927	0.017872
philscie_191	0.00777679	0.00943166	0.00668222	0.00769143	0.00773128	0.00731482	0.0059681	0.00734462	0.00636599	0.00880723	0.00824718	0.00941214	0.00860635	0.00633417	0.00759582	0.00691771	0.0268146	0.0109816	0.00710587	0.0178871	0.0101878	0.00652863	0.00671213	0.00709148	0.00632722	0.0066678	0.00804887	0.00672292	0.00617554	0.00767377	0.0101399	0.00734658	0.00717027	0.00662982	0.00851775	0.00778179	0.00930535	0.008097	0.0064365	0.00798747	0.00704899	0.00733587	0.00688791	0.00666104	0.00613364	0.00758635	0.00940274	0.0068344	0.00721878
philscie_192	0.00633949	0.0101849	0.00763263	0.0112748	0.00611027	0.0066279	0.00616712	0.00718909	0.00692007	0.0184755	0.00847403	0.00561909	0.0120213	0.00564534	0.00728261	0.00793449	0.00897321	0.0221928	0.00577206	0.00962243	0.0148985	0.00609848	0.00952368	0.00777644	0.00714258	0.00527785	0.0118912	0.00621644	0.00574017	0.00830766	0.00834609	0.00768459	0.00757776	0.017331	0.00945081	0.00815941	0.00614601	0.00881816	0.00683109	0.006218	0.00784086	0.00863107	0.0103208	0.0104307	0.00709165	0.0086817	0.00631423	0.0136627	0.00575559
philscie_193	0.00584414	0.00695564	0.00585743	0.00724533	0.00798953	0.00524604	0.00592069	0.00524604	0.0071829	0.00754857	0.00524604	0.0227436	0.0103169	0.00524604	0.00638992	0.00716039	0.00736235	0.00524604	0.00902691	0.0207998	0.00712818	0.00565064	0.00577513	0.00613354	0.00608124	0.00524604	0.00637465	0.00852961	0.00567593	0.0125254	0.00672624	0.0101535	0.0067709	0.0118671	0.006915	0.00598248	0.00725537	0.00674747	0.00825583	0.00628852	0.00524604	0.00601264	0.0103485	0.00595149	0.00726562	0.00788176	0.00834387	0.00762263	0.0292994
philscie_194	0.00683424	0.00556933	0.00801898	0.00595134	0.0092603	0.00565169	0.00486644	0.00615737	0.0069517	0.00770876	0.00609721	0.0162728	0.00908556	0.00582403	0.008482	0.00676221	0.00973393	0.0182592	0.00522754	0.00740353	0.0145199	0.00764668	0.00648024	0.0140561	0.0108807	0.00697842	0.0122332	0.00884053	0.00486644	0.00753072	0.0101482	0.00748686	0.00698972	0.00735037	0.00807537	0.0123683	0.0146092	0.00751274	0.00486644	0.00608376	0.00868679	0.00890159	0.00733774	0.00784016	0.00795619	0.00632329	0.00592988	0.00671168	0.00582801
philscie_195	0.00592435	0.00811505	0.00872751	0.00790247	0.00810533	0.00532128	0.00648988	0.0063272	0.00891061	0.00598126	0.00654242	0.00605961	0.00840704	0.00557384	0.00612057	0.006993	0.00944611	0.056731	0.00596361	0.00726243	0.00795717	0.0061179	0.00717082	0.00926755	0.00671178	0.00593572	0.00952795	0.00701513	0.00635986	0.0157491	0.00602628	0.00642839	0.00686944	0.00922342	0.00888288	0.00692033	0.00967963	0.00971382	0.00592474	0.006312	0.00657117	0.00934341	0.00812359	0.0103997	0.00632874	0.00672712	0.00572485	0.00879	0.00578566
philscie_196	0.00590026	0.0145288	0.00796516	0.00524591	0.00638321	0.0062041	0.00527266	0.00584001	0.00735851	0.0062459	0.00553683	0.0178036	0.0155983	0.00787209	0.00663632	0.0058882	0.00560998	0.054431	0.00591718	0.0117782	0.00786537	0.00583234	0.00788103	0.0128468	0.00494273	0.00664371	0.00845544	0.0106728	0.0059359	0.00688239	0.00594524	0.00636127	0.00772155	0.00766862	0.00724412	0.00776857	0.00941787	0.00743502	0.0065378	0.00630714	0.00773192	0.00621745	0.00565947	0.0146157	0.00854809	0.00617783	0.0073406	0.00905443	0.00675742
philscie_197	0.00633163	0.007097	0.00900853	0.00608135	0.0109669	0.00881126	0.00559377	0.0119865	0.00582322	0.00905061	0.00687493	0.00609589	0.0118563	0.00581048	0.0060728	0.00723713	0.00847865	0.0266142	0.00735643	0.0109383	0.00801281	0.00620177	0.0063278	0.00559377	0.00635997	0.00641882	0.00894311	0.0187271	0.00676059	0.00595946	0.00738285	0.00667743	0.00559377	0.00699647	0.00834531	0.00803103	0.0079178	0.00608209	0.00800875	0.0091166	0.00751134	0.00765984	0.00590172	0.00660997	0.00633512	0.0068227	0.00833132	0.00641724	0.00670085
philscie_198	0.00611914	0.00602879	0.00655374	0.00705967	0.00783769	0.00539638	0.00662288	0.00539638	0.011026	0.0128337	0.00539638	0.00539638	0.00646898	0.0101933	0.00707988	0.00977216	0.00789006	0.00539638	0.00573938	0.00913081	0.00591528	0.00801823	0.00797804	0.00745514	0.00650913	0.00595853	0.00933445	0.00600963	0.00539638	0.00652067	0.0211023	0.00539638	0.00668161	0.00604919	0.00539638	0.00539638	0.00572279	0.00600963	0.00604919	0.00763994	0.00634935	0.00728021	0.00806508	0.00602879	0.00773197	0.00617473	0.0112625	0.00539638	0.0065868
philscie_199	0.00599866	0.00599866	0.00599866	0.00874093	0.00599866	0.00599866	0.00599866	0.00599866	0.0165695	0.0171597	0.00599866	0.00599866	0.00599866	0.0373175	0.00599866	0.0234015	0.00599866	0.00599866	0.00599866	0.00599866	0.00599866	0.00599866	0.00599866	0.00599866	0.00599866	0.00599866	0.0114832	0.00599866	0.00599866	0.00599866	0.0335168	0.00599866	0.00599866	0.00599866	0.00599866	0.00599866	0.00599866	0.00599866	0.00599866	0.00599866	0.0114832	0.00599866	0.00935032	0.00599866	0.00599866	0.00599866	0.00599866	0.00993322	0.00599866
philscie_200	0.00821906	0.00559594	0.00559594	0.00559594	0.0101634	0.00559594	0.00559594	0.00842764	0.0118773	0.0217232	0.00658952	0.00775342	0.00559594	0.029583	0.00780904	0.0165196	0.0119029	0.00667468	0.00559594	0.00781509	0.00559594	0.00559594	0.00957025	0.00667468	0.00913702	0.00639926	0.0108481	0.00674006	0.00667468	0.00559594	0.0201857	0.00875351	0.00641672	0.00559594	0.0115034	0.00559594	0.0072375	0.00559594	0.00559594	0.00559594	0.00658952	0.0072375	0.0130797	0.00894926	0.00559594	0.00667468	0.00641672	0.00559594	0.00797242
philscie_201	0.0113066	0.00722505	0.0120205	0.00543939	0.00702664	0.00543939	0.00543939	0.00722505	0.0130312	0.0101554	0.00543939	0.0087046	0.0115779	0.00543939	0.00543939	0.00543939	0.0334194	0.00912591	0.00543939	0.00670919	0.00966353	0.0101767	0.0174552	0.0111248	0.0128518	0.00543939	0.00728265	0.00722505	0.00543939	0.00543939	0.0111658	0.00543939	0.0117511	0.00543939	0.00543939	0.00543939	0.00912591	0.00707199	0.00543939	0.00740977	0.0117884	0.00543939	0.00543939	0.0148057	0.00543939	0.0136156	0.00906831	0.00543939	0.0100037
philscie_202	0.00744578	0.0111344	0.0056457	0.00777605	0.0100025	0.0056457	0.0056457	0.00696531	0.00622879	0.00986534	0.00740572	0.00654115	0.00706454	0.00634216	0.0056457	0.00634216	0.0132686	0.00955584	0.00645449	0.00962131	0.00704293	0.00638313	0.011637	0.0125773	0.00737484	0.00657432	0.0118318	0.0066486	0.00813306	0.00625723	0.010242	0.0056457	0.00727858	0.00634216	0.0102589	0.00727858	0.00915608	0.00890822	0.0056457	0.0056457	0.00843154	0.00731174	0.00765015	0.0293353	0.0056457	0.00795631	0.00733328	0.0066486	0.00823417
philscie_203	0.00694017	0.00569001	0.00882487	0.00759478	0.00885198	0.00762668	0.00569001	0.00569001	0.00627407	0.00913127	0.00622253	0.00627407	0.00744218	0.00631435	0.00569001	0.00817018	0.0126589	0.00737665	0.0084838	0.0107874	0.00862142	0.00636059	0.00732762	0.00629354	0.0104313	0.00625582	0.00569001	0.00712188	0.00716865	0.00891074	0.00736228	0.00633664	0.00746421	0.00830049	0.00650882	0.00606721	0.00931786	0.00774846	0.00633664	0.00685812	0.00569001	0.010263	0.00569001	0.00644442	0.00800512	0.00623867	0.00636059	0.00616648	0.00629354
philscie_204	0.00706807	0.00587044	0.00664803	0.00802603	0.0113183	0.00512347	0.0053654	0.00696272	0.00732484	0.00696324	0.0053359	0.00897266	0.00942768	0.00535267	0.00790595	0.00637534	0.00827951	0.0064624	0.0066277	0.0095003	0.00834989	0.00595614	0.00710715	0.00812248	0.00848918	0.00733859	0.00868783	0.00765685	0.00592133	0.0100201	0.0106702	0.00857102	0.00690644	0.00512347	0.00800013	0.00890716	0.00671985	0.00755768	0.00690885	0.00654087	0.00698476	0.00755721	0.00648294	0.00570475	0.00712376	0.00769725	0.00689033	0.00794601	0.0226147
philscie_205	0.00589293	0.0182678	0.00679342	0.00628063	0.0081797	0.00590388	0.00714332	0.00820704	0.0071208	0.00759197	0.0063381	0.00571231	0.0160653	0.00658458	0.00664886	0.00686318	0.011925	0.018197	0.0063381	0.00831443	0.0109358	0.00773986	0.0099283	0.00978261	0.00790557	0.0249645	0.00754909	0.00723365	0.00626756	0.00666057	0.00594096	0.0062068	0.00774236	0.00730033	0.00748305	0.00735106	0.00881126	0.0104215	0.00552074	0.00693005	0.00854895	0.00833351	0.00624115	0.00861834	0.00829586	0.00641913	0.0094251	0.00552074	0.00665082
philscie_206	0.00630714	0.00675613	0.00572437	0.0199922	0.00769953	0.006324	0.00642829	0.0074795	0.00641847	0.00737594	0.00600271	0.00607229	0.0102693	0.00659127	0.00646196	0.00645986	0.0354987	0.00679568	0.00599498	0.0115702	0.00729468	0.00760636	0.0066381	0.00828158	0.0070549	0.00669473	0.00737797	0.00671619	0.0064331	0.0064782	0.00708462	0.00981293	0.00670385	0.00807497	0.00785394	0.00739969	0.00917313	0.00668174	0.00572437	0.00902206	0.00722858	0.00666021	0.00606029	0.00793148	0.00639943	0.00608518	0.00755798	0.00720251	0.00608518
philscie_207	0.00644719	0.00649777	0.00696372	0.00745448	0.00676102	0.00666126	0.00579953	0.00759145	0.00583551	0.00703491	0.00599246	0.00590673	0.00744296	0.00554045	0.0080436	0.00894341	0.008051	0.00745785	0.00579336	0.0084057	0.00843654	0.00761238	0.00751709	0.00734969	0.00821649	0.00642654	0.00936008	0.00707586	0.0071359	0.00716381	0.00845888	0.00665715	0.00698367	0.0196791	0.00819811	0.00619428	0.00730591	0.00593386	0.00554045	0.00724208	0.0074823	0.00795213	0.00693496	0.00637389	0.00554045	0.00667122	0.00554045	0.0103337	0.00589452
philscie_208	0.00545796	0.0136555	0.00584362	0.00902262	0.00710309	0.00593767	0.00573649	0.00711191	0.00736118	0.00752454	0.0078754	0.010562	0.0125195	0.00595204	0.00659486	0.00848171	0.00965773	0.0129662	0.00571792	0.0102887	0.0121439	0.00676852	0.00642199	0.0120471	0.00769741	0.00606144	0.00829913	0.00749866	0.00595759	0.00755338	0.00638994	0.00650857	0.00659504	0.00899727	0.0278701	0.00783007	0.00895115	0.0082405	0.00622441	0.00831364	0.0073579	0.0072168	0.00652155	0.00679522	0.00567459	0.00714462	0.00605684	0.00789154	0.00582933
philscie_209	0.00546993	0.00570228	0.00581846	0.00570228	0.00715782	0.00546993	0.00577199	0.00699233	0.00861851	0.0103866	0.00546993	0.00649535	0.00834959	0.00628006	0.00675489	0.0115488	0.00565872	0.00591072	0.00569095	0.00732274	0.00788823	0.00895978	0.00546993	0.00567588	0.00799625	0.00583753	0.00646905	0.00809355	0.0058475	0.00607472	0.00603685	0.00679593	0.00695327	0.0148072	0.013853	0.00546993	0.00880364	0.00666069	0.00546993	0.00572164	0.0057824	0.00639935	0.00647374	0.00591072	0.00631545	0.00622508	0.00581846	0.00814089	0.00625827
philscie_210	0.00570293	0.00686795	0.00621002	0.00606838	0.00587856	0.00606666	0.00729166	0.00785835	0.00588894	0.00745878	0.00872511	0.00584265	0.00902064	0.00589456	0.00642799	0.0065799	0.00822213	0.00570388	0.00554895	0.0702042	0.0128795	0.0060703	0.00660279	0.00593244	0.00630063	0.00540699	0.00823785	0.00712862	0.00564444	0.00905725	0.0072527	0.00625341	0.00608215	0.00826636	0.00613673	0.00749737	0.00663767	0.00609502	0.00661273	0.0434993	0.00976096	0.00642521	0.00637406	0.00673245	0.00702865	0.00670942	0.00582222	0.00729891	0.00631723
philscie_211	0.00717838	0.00877823	0.00608647	0.00902596	0.00608647	0.0101181	0.00608647	0.021563	0.00754235	0.00608647	0.00717838	0.00608647	0.00748412	0.00608647	0.00608647	0.00608647	0.00721361	0.00608647	0.00827029	0.00924781	0.00830009	0.00748412	0.00748412	0.00738059	0.00608647	0.00608647	0.00948572	0.0112615	0.00608647	0.00882801	0.00608647	0.00608647	0.00919389	0.0110634	0.00725118	0.00708479	0.00743036	0.00608647	0.0101297	0.00993506	0.00608647	0.00608647	0.00608647	0.00608647	0.00608647	0.00717838	0.00608647	0.00703083	0.00608647
philscie_212	0.00664319	0.00757506	0.00805672	0.00680418	0.0100584	0.00715037	0.00699255	0.00613721	0.00718269	0.0067486	0.00651345	0.00714371	0.00709283	0.00670157	0.00817535	0.00672414	0.00927988	0.00854564	0.00664319	0.0154865	0.0105742	0.00733357	0.00666126	0.00672414	0.00705429	0.00613721	0.00661054	0.00668067	0.00856347	0.00820234	0.00940496	0.00613721	0.00613721	0.00724819	0.00835884	0.00757136	0.00939361	0.00668067	0.00737421	0.00718269	0.00812935	0.00724819	0.00613721	0.00732505	0.00709991	0.00993064	0.00661054	0.00613721	0.0121859
philscie_213	0.00767674	0.00658756	0.00591654	0.00575426	0.010683	0.00542972	0.00573572	0.00828536	0.0149747	0.00791568	0.00640723	0.00923324	0.00826122	0.00695223	0.00815514	0.00698259	0.0139643	0.00760263	0.0065782	0.00617312	0.0087216	0.00814221	0.00581222	0.00805525	0.00660229	0.00744379	0.0127893	0.0111583	0.00572722	0.00684454	0.0100179	0.00743035	0.00628365	0.00981896	0.00688378	0.00909219	0.0111521	0.00806574	0.00542972	0.00637838	0.00754243	0.00632407	0.00673819	0.00964444	0.00662957	0.00643972	0.00677257	0.00867697	0.00607431
philscie_214	0.00781955	0.0116111	0.00659908	0.00649489	0.0067791	0.00611908	0.00681162	0.00649489	0.00710992	0.0112029	0.00664611	0.00683702	0.0112197	0.00556431	0.00768522	0.0106391	0.00742936	0.0115175	0.00556431	0.0232681	0.0151829	0.00593416	0.00741895	0.00885083	0.0108226	0.00556431	0.0143772	0.0082859	0.00556431	0.00957569	0.0103842	0.00611908	0.00785298	0.00609854	0.0258039	0.00704463	0.00730643	0.00656026	0.00556431	0.00823279	0.00682269	0.00892364	0.00696018	0.00713603	0.00683654	0.00979124	0.00609854	0.00738273	0.00598855
philscie_215	0.0108828	0.00637481	0.00859287	0.00593669	0.00890543	0.00622441	0.00697077	0.00592892	0.0103917	0.0073678	0.0062066	0.010224	0.0106785	0.0101409	0.00846039	0.0109101	0.019321	0.00564433	0.00670661	0.0068646	0.0104228	0.00689465	0.00650253	0.00585771	0.00899181	0.00698178	0.0086474	0.00728413	0.00585793	0.00575459	0.00708656	0.00598676	0.00934692	0.00882498	0.0110494	0.00581741	0.00778445	0.00688847	0.00653906	0.00733433	0.00729412	0.00566104	0.00636919	0.00606134	0.0111056	0.00536868	0.00746574	0.00851854	0.00575233
philscie_216	0.00604614	0.0163877	0.00634279	0.00628356	0.00827034	0.00957206	0.00617768	0.00614554	0.00597576	0.00841862	0.00827122	0.00776475	0.0126507	0.00590647	0.00673492	0.00794717	0.00769304	0.00944957	0.00671446	0.0126729	0.00965729	0.0110206	0.00868188	0.00741463	0.0071235	0.00589745	0.0110572	0.00870232	0.00586637	0.00814313	0.00594924	0.00662199	0.00758202	0.00878602	0.012604	0.0120691	0.00824475	0.00849318	0.00591609	0.00657669	0.00711499	0.00905697	0.00669079	0.00851977	0.00697502	0.00613934	0.00651715	0.00791721	0.00585965
philscie_217	0.00505338	0.0057924	0.00540727	0.0113509	0.00674541	0.00595076	0.0343104	0.00555591	0.00743704	0.010318	0.0130887	0.00821694	0.00722445	0.00505338	0.0060337	0.00551023	0.0107827	0.00903851	0.00641607	0.0168377	0.00735562	0.00505338	0.00863625	0.00651892	0.00505338	0.00591981	0.016182	0.00654901	0.00583859	0.0061751	0.0107516	0.00853717	0.00717109	0.00792923	0.00561175	0.00773844	0.00980341	0.00629543	0.00637666	0.0057924	0.00711101	0.00769085	0.00543408	0.00751019	0.00561175	0.0127238	0.0135918	0.00870816	0.00834633
philscie_218	0.00694748	0.00606795	0.00596863	0.0067632	0.011294	0.00649685	0.00546907	0.00598042	0.0433218	0.0103265	0.00749672	0.0137519	0.00892438	0.00800833	0.00565772	0.00718478	0.00819003	0.00705134	0.00674967	0.00815363	0.00881659	0.0082318	0.00746991	0.00769744	0.00723154	0.00573108	0.0080599	0.00788874	0.0060979	0.00734556	0.00799366	0.00612035	0.00845554	0.00687129	0.00894568	0.00830527	0.00700222	0.0110425	0.00644321	0.00601876	0.00719996	0.00844232	0.00756299	0.00713895	0.018103	0.00578348	0.00650208	0.0108655	0.00608043
philscie_219	0.00665529	0.00841404	0.0108122	0.00835423	0.00623205	0.00455484	0.00539766	0.00528993	0.0163311	0.00604136	0.00510501	0.00723886	0.0111953	0.00644672	0.00515708	0.00659351	0.0431269	0.00699279	0.00633073	0.0118789	0.0102684	0.00523977	0.00532959	0.0094004	0.00894079	0.00525611	0.0102174	0.00648196	0.00569949	0.00939148	0.00676211	0.00645608	0.00517285	0.00613908	0.00800094	0.00694276	0.00649382	0.00694279	0.00524866	0.0136264	0.0117414	0.00975448	0.00762812	0.0132188	0.00622978	0.00637872	0.00986347	0.0072159	0.00811712
philscie_220	0.00679484	0.00691325	0.00673469	0.00598468	0.00819269	0.00587533	0.00629803	0.00595904	0.00919981	0.011943	0.00600482	0.0081207	0.0127463	0.00594439	0.00677336	0.00670555	0.0125191	0.00761765	0.00570267	0.00926727	0.00727174	0.00588268	0.00590902	0.00668534	0.00665384	0.00643975	0.00747502	0.00864239	0.00607051	0.00612569	0.00709745	0.00681315	0.00710922	0.0181728	0.012285	0.0122949	0.00819648	0.00654629	0.00570267	0.00663548	0.00621542	0.00778545	0.00636408	0.00593133	0.00588659	0.00599441	0.00829428	0.00743588	0.00733011
philscie_221	0.00648051	0.00833609	0.00561666	0.00762301	0.00561666	0.00561666	0.00561666	0.00561666	0.011946	0.00912928	0.00824003	0.00561666	0.0117769	0.00676846	0.00969265	0.00650519	0.0257317	0.00865065	0.00561666	0.0103356	0.00994732	0.00830837	0.00561666	0.00744756	0.00750315	0.00561666	0.0119877	0.00940935	0.00746064	0.00561666	0.00897574	0.0114889	0.00676846	0.00561666	0.0127139	0.00561666	0.0133278	0.00959303	0.00665328	0.00655904	0.00643504	0.00732872	0.00561666	0.00836408	0.00561666	0.0105457	0.00681276	0.00561666	0.00561666
philscie_222	0.00528949	0.00680172	0.0071187	0.00767046	0.00669621	0.00507848	0.0231927	0.0132703	0.00530664	0.00569392	0.00458613	0.00659104	0.00845427	0.00458613	0.00545499	0.00830464	0.0334266	0.00609372	0.00682793	0.00730286	0.00927947	0.00691833	0.00610106	0.00752508	0.00525752	0.00458613	0.00890476	0.00970506	0.00458613	0.00769572	0.00778169	0.0121572	0.00525752	0.00711125	0.00520157	0.00602674	0.0147384	0.00667647	0.00543016	0.00458613	0.0198073	0.00458613	0.00458613	0.00956601	0.00458613	0.0102258	0.00538454	0.00817071	0.00458613
philscie_223	0.00712869	0.0125671	0.0180778	0.00601041	0.00739627	0.00769132	0.006353	0.0138197	0.0062591	0.0072806	0.00568065	0.00741755	0.00679606	0.00570621	0.00791119	0.00760841	0.0188256	0.010997	0.00972579	0.0130249	0.00713524	0.0069173	0.00770186	0.00709657	0.00700774	0.00826625	0.00626507	0.00956384	0.00966906	0.00699269	0.00735629	0.00685186	0.00685633	0.0070877	0.00711371	0.00715148	0.0101789	0.00774952	0.00579637	0.00624418	0.0071933	0.00743215	0.00694092	0.00696891	0.00651117	0.00691362	0.0089493	0.0069348	0.00617461
philscie_224	0.00594255	0.0104731	0.00631034	0.00655506	0.00782392	0.00598835	0.00549981	0.00631538	0.00636162	0.00595683	0.0116588	0.0151595	0.00791867	0.00594255	0.00992668	0.00662396	0.00755205	0.0273473	0.00733803	0.0183863	0.00657251	0.0111232	0.0107533	0.00638529	0.00606652	0.00649434	0.00629241	0.00906849	0.00549981	0.00640745	0.00916724	0.00595683	0.00633534	0.00772693	0.00655506	0.00704538	0.00595683	0.00637187	0.00597206	0.019593	0.00604472	0.00592913	0.00597206	0.00874446	0.00549981	0.00885601	0.0164962	0.00711127	0.00637863
philscie_225	0.0077836	0.016229	0.0054803	0.0054803	0.00871737	0.0054803	0.0054803	0.0054803	0.0054803	0.00735173	0.0054803	0.00701583	0.0154771	0.0054803	0.00719132	0.00719132	0.0054803	0.015319	0.0054803	0.0054803	0.0153133	0.0054803	0.0054803	0.0123244	0.0054803	0.0054803	0.0054803	0.00959832	0.0054803	0.0068111	0.0054803	0.00990854	0.00684134	0.00852596	0.00719132	0.00719132	0.0100766	0.0054803	0.0054803	0.0054803	0.0054803	0.00701583	0.0054803	0.0054803	0.00719132	0.0054803	0.0054803	0.00709884	0.0054803
philscie_226	0.00783591	0.00615436	0.0100201	0.00674573	0.00664137	0.00925201	0.00812778	0.00656832	0.00791673	0.00775177	0.00743566	0.0066885	0.0103172	0.00615436	0.00756137	0.00662746	0.0109624	0.00789511	0.00877829	0.00681669	0.00990774	0.00649229	0.00935584	0.00731958	0.00679122	0.00706326	0.00667181	0.00725948	0.00615436	0.00751732	0.00935365	0.0103941	0.00662746	0.00885182	0.00615436	0.00947218	0.0103853	0.00750662	0.00615436	0.00807975	0.00837925	0.00615436	0.00746566	0.00615436	0.00728004	0.00615436	0.00779069	0.00740449	0.00676763
philscie_227	0.00816325	0.0174279	0.00662987	0.00793048	0.00725228	0.00701868	0.00568539	0.00755082	0.0074856	0.00818478	0.00606448	0.00605263	0.00940328	0.0064562	0.00641818	0.00812759	0.020291	0.0144211	0.00641012	0.013051	0.0113742	0.00689204	0.00868906	0.0136821	0.0115967	0.00713056	0.0101918	0.00794157	0.00638839	0.00747965	0.00610509	0.00758855	0.00708384	0.00609062	0.0112594	0.0111334	0.0147192	0.010115	0.00606448	0.00709982	0.00696232	0.00800334	0.00613738	0.00837537	0.00568539	0.00606448	0.00821461	0.00734888	0.00746719
philscie_228	0.00603829	0.00557039	0.00676477	0.00590332	0.00559813	0.00523746	0.00606186	0.00804561	0.00730578	0.00842005	0.00523746	0.0100223	0.00706914	0.00713123	0.00789498	0.0119899	0.00694247	0.00617326	0.0217002	0.00772583	0.00704131	0.00629056	0.00577847	0.00702025	0.00645579	0.00757739	0.0057321	0.0117218	0.00657116	0.00574665	0.00523746	0.00630234	0.00608398	0.00918314	0.00583444	0.00817964	0.00635555	0.00593465	0.00564007	0.00721903	0.00647406	0.00523746	0.00523746	0.006208	0.00685952	0.00736444	0.00523746	0.00523746	0.0175163
philscie_229	0.00803906	0.00633651	0.00570044	0.00677938	0.00782222	0.00634955	0.00583126	0.00690519	0.0114482	0.00660169	0.00570936	0.00597966	0.00706625	0.00765923	0.006302	0.00631261	0.00736435	0.0074793	0.00639388	0.00850416	0.00720426	0.00623021	0.00667918	0.00710871	0.00785827	0.0073526	0.00881597	0.0137584	0.00597966	0.0113717	0.00699615	0.00801045	0.0108566	0.00942882	0.00701979	0.00763704	0.00671154	0.00749482	0.00671781	0.0062615	0.0127402	0.0106764	0.011837	0.00815827	0.00713559	0.00717408	0.00681533	0.00888443	0.00589566
philscie_230	0.0062256	0.00793811	0.00597897	0.00660156	0.00751187	0.00643935	0.00597897	0.00677114	0.0146459	0.0115811	0.00608053	0.00787123	0.012342	0.00643486	0.00685605	0.00693588	0.0199916	0.00767197	0.00666676	0.0127637	0.0127589	0.00778561	0.00597897	0.0084988	0.00889811	0.00646037	0.00758807	0.00664025	0.00647796	0.00664566	0.00806419	0.0076908	0.00751332	0.00755087	0.0137068	0.00698104	0.00906464	0.00873639	0.007052	0.0080063	0.00821318	0.00955037	0.00639134	0.00753733	0.00685492	0.00676059	0.00693849	0.00790262	0.00703684
philscie_231	0.00732867	0.00541849	0.00988626	0.00737615	0.00777982	0.00551916	0.00510732	0.00590054	0.00774537	0.0103602	0.00510732	0.00776295	0.0081779	0.00584478	0.00657772	0.0105004	0.0094507	0.00624485	0.00656434	0.00787626	0.00675764	0.0090161	0.00667793	0.00667258	0.00749515	0.00542556	0.012527	0.00629029	0.00606351	0.00697969	0.0243408	0.00653596	0.00706881	0.0108543	0.0055449	0.00678742	0.00713236	0.00933483	0.0105532	0.00672072	0.00586477	0.00594256	0.00649756	0.00791162	0.00610522	0.00593746	0.0058493	0.0105551	0.0064624
philscie_232	0.00600981	0.00586796	0.0110341	0.00598445	0.00731828	0.0066484	0.00607815	0.00630412	0.00772551	0.00894452	0.00608929	0.00773409	0.014069	0.00578545	0.00777676	0.00989667	0.00798538	0.00591362	0.00681573	0.0117115	0.00857327	0.0089361	0.00604057	0.00754799	0.00628772	0.0214396	0.0110553	0.00725651	0.0062041	0.00704853	0.0057228	0.00564801	0.00697357	0.00625105	0.00696769	0.00658034	0.0081415	0.00823271	0.00582303	0.00715307	0.00601012	0.00738309	0.00618623	0.00660502	0.00638997	0.00989076	0.0118121	0.00596824	0.0119516
philscie_233	0.00592211	0.00666115	0.00758011	0.00648093	0.00796821	0.00635207	0.006598	0.00827916	0.00700842	0.00718177	0.00744647	0.0110678	0.00669846	0.00616673	0.00586327	0.00608482	0.020539	0.0103675	0.0100101	0.00827055	0.00743532	0.00654432	0.00896796	0.00770965	0.0077992	0.00709186	0.0077614	0.0068458	0.00698194	0.0075393	0.00785512	0.00739111	0.00614703	0.0114729	0.00806043	0.00709282	0.00734179	0.00838982	0.00689604	0.0062649	0.00993697	0.00911014	0.00678086	0.00737747	0.0058837	0.00680522	0.00614963	0.00752911	0.00618812
philscie_234	0.00520424	0.00663963	0.00860502	0.00675931	0.00612031	0.00557266	0.00540734	0.0120175	0.00570404	0.0053261	0.00647437	0.00479803	0.0111535	0.00523809	0.0052931	0.00715004	0.0131284	0.00666357	0.00682488	0.0136081	0.00578817	0.00858693	0.00810286	0.00891497	0.00661303	0.0074352	0.00578437	0.00936805	0.00575816	0.00770929	0.00609614	0.0052931	0.00613506	0.005743	0.0107453	0.00774431	0.0057033	0.00672006	0.00519408	0.00479803	0.00711223	0.00811494	0.00666638	0.00701191	0.0053261	0.00588741	0.00628323	0.00525066	0.00518442
philscie_235	0.00570635	0.00533668	0.00533668	0.00652798	0.0094566	0.0065895	0.00533668	0.00606898	0.00605362	0.0491414	0.00566528	0.00603698	0.00655412	0.00533668	0.00599488	0.0453239	0.00836764	0.00563242	0.00570635	0.00740214	0.00558837	0.0059538	0.00533668	0.00601401	0.00560553	0.00582958	0.00668712	0.00716299	0.00585101	0.00533668	0.00633924	0.00701933	0.011637	0.00626379	0.00628304	0.00605646	0.00533668	0.00736702	0.00533668	0.00533668	0.00568461	0.00738226	0.00826652	0.00571828	0.00604434	0.00533668	0.00640071	0.00558313	0.00570635
philscie_236	0.00667163	0.0149522	0.00562939	0.00670147	0.00927701	0.00612933	0.00611884	0.00646539	0.00732045	0.00657928	0.00742211	0.0103417	0.00852698	0.00707942	0.00578093	0.00637611	0.0110776	0.0184056	0.00682126	0.0153974	0.0127047	0.00744423	0.0086856	0.0100241	0.00683326	0.00571652	0.00624847	0.00873923	0.00578571	0.00705881	0.00646506	0.00619281	0.00679671	0.0108534	0.00699753	0.00862351	0.00856964	0.0065546	0.00739151	0.00681547	0.00620871	0.00610116	0.00636651	0.00880964	0.00648229	0.00707364	0.00723792	0.00596652	0.00564163
philscie_237	0.00870693	0.00898749	0.00596306	0.00619991	0.00890323	0.00784952	0.00597048	0.00617724	0.007314	0.00873205	0.0071677	0.00618697	0.0106697	0.00567357	0.00800644	0.00766001	0.00871681	0.00892156	0.00829244	0.00646066	0.00916248	0.00941742	0.00633526	0.00607286	0.00642409	0.00726863	0.00648642	0.00893574	0.00567357	0.00795675	0.00811087	0.00567357	0.00721075	0.00885535	0.0079127	0.00790861	0.00986546	0.00671667	0.0149892	0.00640371	0.00610244	0.00735145	0.00633526	0.00624159	0.00775477	0.00744621	0.00665925	0.00668231	0.00729927
philscie_238	0.0054553	0.0099291	0.0107193	0.00803473	0.00974448	0.0056315	0.00744261	0.00500896	0.00569924	0.0054627	0.00518333	0.00820276	0.010626	0.00593778	0.00637172	0.00680604	0.00619176	0.00496002	0.0156573	0.012449	0.0121381	0.00811153	0.00714297	0.00703447	0.00864245	0.00509162	0.00709647	0.0107198	0.00797215	0.00576769	0.00713232	0.00600922	0.00622975	0.00577847	0.00558471	0.0116083	0.0217086	0.00585175	0.00622026	0.00651877	0.0120229	0.00769243	0.00573401	0.00611755	0.0052586	0.0169946	0.0107164	0.00780265	0.0103147
philscie_239	0.00661474	0.00810475	0.0072727	0.00605315	0.00636773	0.00606162	0.00589171	0.0110308	0.00574208	0.00941521	0.00599518	0.00620081	0.00889755	0.00563151	0.0068786	0.00809658	0.00850994	0.00649611	0.00618645	0.0114281	0.00718004	0.00661729	0.00644549	0.00595433	0.00585884	0.00590036	0.00711283	0.0154515	0.00601354	0.0137249	0.00834959	0.00602561	0.00622767	0.0439259	0.00853658	0.0148549	0.0062256	0.00738658	0.00602015	0.0126744	0.0133417	0.00641722	0.00597874	0.00682139	0.00666751	0.0100299	0.00696591	0.00759674	0.00779885
philscie_240	0.00657591	0.004747	0.00933702	0.00565033	0.0096159	0.0068888	0.00628576	0.00554944	0.00552544	0.00485889	0.00654208	0.00621577	0.00774302	0.00577511	0.00864881	0.00548835	0.00722845	0.00577672	0.00716104	0.0640977	0.00681995	0.0080057	0.00601251	0.00551761	0.00524746	0.0112851	0.00547989	0.0101515	0.00809335	0.0065422	0.00834038	0.00546978	0.00570391	0.00634578	0.00527872	0.0100416	0.00737192	0.00629705	0.00642052	0.00976599	0.00614368	0.00474176	0.00527903	0.00561381	0.00532687	0.00736729	0.00623757	0.0058969	0.0216733
philscie_241	0.00616392	0.00610012	0.00672808	0.0168988	0.0144301	0.00539827	0.00539827	0.00786268	0.0103676	0.00744732	0.00539827	0.00621332	0.00865553	0.00621332	0.010291	0.00875632	0.00703006	0.00539827	0.00612017	0.00774443	0.00842098	0.00798807	0.00618785	0.00539827	0.00616392	0.00682201	0.00897947	0.00612017	0.00645104	0.0205579	0.0267785	0.00633406	0.00539827	0.00624049	0.00539827	0.00640893	0.00701102	0.00767321	0.00539827	0.00633406	0.00721227	0.00784262	0.00974788	0.00539827	0.00697137	0.00730585	0.0118422	0.00781385	0.00539827
philscie_242	0.00621827	0.00789461	0.00711981	0.00767237	0.00791685	0.00613388	0.00614251	0.0122761	0.00756872	0.0080865	0.00574363	0.00684124	0.00624684	0.00648614	0.00672292	0.00850474	0.0126617	0.00664172	0.00640001	0.00837939	0.0113339	0.0130409	0.00621275	0.00667548	0.00664214	0.00931737	0.00960524	0.0117983	0.00633002	0.00578422	0.00625044	0.00545953	0.00599084	0.00812829	0.00602016	0.00722294	0.00575279	0.00687327	0.00608927	0.00700828	0.00707793	0.0086773	0.00600613	0.00602232	0.00690548	0.00592917	0.00762354	0.00625817	0.00753277
philscie_243	0.0075837	0.0235989	0.00766462	0.00656098	0.00714178	0.0069759	0.00610953	0.00745139	0.00612196	0.00784593	0.00714248	0.00645298	0.0124218	0.00707453	0.00748022	0.00705053	0.00695011	0.0186611	0.00645017	0.0114838	0.0121717	0.00726418	0.0065234	0.00964173	0.00658957	0.00792133	0.00724545	0.00820452	0.00641559	0.00636357	0.00911856	0.0079106	0.00791098	0.00915104	0.0100445	0.00765483	0.00696371	0.00727497	0.00723042	0.00716913	0.0076302	0.00818025	0.00713879	0.00821769	0.00831549	0.00624926	0.00754686	0.00648462	0.00696047
philscie_244	0.00647542	0.0232971	0.0066982	0.00886016	0.00683929	0.00742175	0.00585164	0.00664176	0.0088405	0.00919333	0.00644423	0.00834023	0.00749419	0.00585164	0.00585164	0.00774645	0.0191631	0.0199412	0.00585164	0.0157331	0.01032	0.00647542	0.0119269	0.0124779	0.00729279	0.00585164	0.0105209	0.00661627	0.00585164	0.00659238	0.0103306	0.00585164	0.00697978	0.00771721	0.0100111	0.00870135	0.00866045	0.00585164	0.00725081	0.00585164	0.00772298	0.00858283	0.00824193	0.00850322	0.00694105	0.00585164	0.0084375	0.00887178	0.00585164
philscie_245	0.00736468	0.00910692	0.00649797	0.00588044	0.00620466	0.00579435	0.0081523	0.00989062	0.00856618	0.00841368	0.00647816	0.00658269	0.0108537	0.0190574	0.00615742	0.00848451	0.0125992	0.00740654	0.00635526	0.0124271	0.00975281	0.00719343	0.00656441	0.00739612	0.00710882	0.00585712	0.00731835	0.00861977	0.00814528	0.00862867	0.00715653	0.00727195	0.00703741	0.00721593	0.0141933	0.0069837	0.0126652	0.00684526	0.00622249	0.00610524	0.00577385	0.00725948	0.0157654	0.00784609	0.00964424	0.00924263	0.00991125	0.00759165	0.00735771
philscie_246	0.00645869	0.0112414	0.00914889	0.00715539	0.00687227	0.00702477	0.0162581	0.00675133	0.00646346	0.00763861	0.00657444	0.00849794	0.00691488	0.00679829	0.00865913	0.00780369	0.00715338	0.00853026	0.00811254	0.00759868	0.00729829	0.00746833	0.00740879	0.00721203	0.00696268	0.00621256	0.00660143	0.00678826	0.00673201	0.00662573	0.00691002	0.00697146	0.00704322	0.00665709	0.0072035	0.0080696	0.00833591	0.0061774	0.00746643	0.00763048	0.00833206	0.00648936	0.00679206	0.00783623	0.00655918	0.024263	0.0124169	0.00701794	0.02048
philscie_247	0.00537415	0.00701089	0.00626213	0.0073431	0.00732574	0.00652242	0.00515037	0.00823517	0.00623827	0.00624498	0.00609626	0.00894369	0.00587228	0.00556458	0.0070161	0.00767418	0.0127728	0.00739076	0.00605768	0.0120019	0.00655808	0.00515037	0.00661672	0.00644635	0.00694567	0.00568215	0.00701597	0.00819015	0.00695568	0.0102554	0.00641011	0.00710337	0.00729577	0.0105621	0.00648748	0.00701332	0.00737404	0.00701048	0.00624098	0.00796734	0.00742934	0.00855172	0.00592617	0.00884939	0.00597521	0.00609949	0.00632094	0.0060709	0.00578781
philscie_248	0.00572141	0.00572141	0.00572141	0.00572141	0.0123026	0.0079734	0.00572141	0.0070515	0.00572141	0.0125599	0.00619248	0.00731955	0.00972931	0.00572141	0.00619248	0.0107858	0.00669047	0.00620768	0.00643924	0.00759073	0.00669801	0.00727488	0.00572141	0.00625978	0.0068595	0.00624121	0.00879544	0.00719643	0.0065427	0.00615211	0.0106339	0.00713102	0.00572141	0.00754146	0.00614014	0.00679952	0.00620768	0.00764336	0.00622389	0.0070515	0.00872096	0.00748333	0.00572141	0.00616477	0.00619248	0.0072516	0.00572141	0.00572141	0.00572141
philscie_249	0.00588191	0.0062649	0.00627909	0.00615688	0.00906667	0.00738423	0.00588191	0.00669386	0.016193	0.0101469	0.00848758	0.00735565	0.0123234	0.00794295	0.00588191	0.0105388	0.00817425	0.00752029	0.00655809	0.00881615	0.00803786	0.00632873	0.00617174	0.00703811	0.00773006	0.00588191	0.0136166	0.0102065	0.00588191	0.006462	0.00653987	0.007508	0.0075881	0.00662236	0.0220245	0.0083783	0.00776821	0.00895123	0.00617174	0.00733641	0.00791855	0.00885944	0.00656433	0.00700593	0.0062649	0.00694669	0.00776757	0.00733729	0.00588191
philscie_250	0.00784084	0.00838951	0.00649747	0.00618984	0.00969209	0.00595371	0.0058786	0.0119213	0.00632694	0.00702032	0.0075037	0.00669668	0.00848735	0.00647681	0.00634231	0.00629321	0.00597847	0.0182617	0.00795456	0.0128081	0.0079967	0.00724143	0.00657313	0.00670923	0.00817885	0.00652519	0.00715691	0.00826035	0.00575567	0.00593848	0.00660344	0.00575567	0.00700382	0.00750189	0.00691254	0.00753967	0.0135786	0.00665885	0.00575567	0.0173362	0.00729754	0.00599332	0.00599332	0.00601973	0.00691145	0.00730909	0.00649379	0.00667043	0.00652729
philscie_251	0.00883046	0.0135224	0.0062714	0.0057961	0.0126105	0.00497604	0.00554896	0.011686	0.00548711	0.00716785	0.00729189	0.00556728	0.00793689	0.00494603	0.00591034	0.00646764	0.00966143	0.0179392	0.00490529	0.0150541	0.0172177	0.00677592	0.00718693	0.0150875	0.00655304	0.00631156	0.00666192	0.00636929	0.00468798	0.00579774	0.00862472	0.0054593	0.00468798	0.00716777	0.0189568	0.00643599	0.00468798	0.00798117	0.00537612	0.00553731	0.00850522	0.00613986	0.0118558	0.00743264	0.00674105	0.00577171	0.00540298	0.00679298	0.0062233
philscie_252	0.00612935	0.0160828	0.00640933	0.00576519	0.00729449	0.00700283	0.00586542	0.00755669	0.00704644	0.00598529	0.0140396	0.00649963	0.052483	0.00573517	0.00575772	0.00609513	0.00645894	0.0111817	0.00589127	0.0177795	0.0114185	0.00809237	0.00586382	0.00949885	0.00752023	0.00614113	0.00730577	0.00888669	0.00573065	0.00771938	0.00619867	0.00658574	0.00596715	0.0082703	0.0158254	0.00797955	0.0067925	0.00677787	0.00774404	0.0152241	0.00706009	0.0100454	0.00551366	0.00809175	0.00611886	0.00707843	0.0061948	0.00720568	0.00558812
philscie_253	0.00622221	0.0123163	0.00579672	0.00572567	0.00612738	0.00578309	0.00699861	0.00798426	0.00534673	0.00617025	0.00737021	0.0077196	0.00671771	0.006261	0.00590057	0.00633982	0.00729433	0.0475109	0.00534673	0.00790092	0.00789352	0.0067567	0.00534673	0.0103071	0.0128874	0.00578309	0.00744306	0.00621493	0.00566673	0.00680256	0.00725988	0.00676452	0.00681337	0.00574672	0.00639433	0.00719189	0.0122089	0.00692765	0.00723578	0.00666881	0.00744495	0.0114863	0.00734977	0.00662053	0.00657086	0.00815647	0.00663937	0.0339429	0.00742572
philscie_254	0.007407	0.0222166	0.00675993	0.00994658	0.00715953	0.00546216	0.00810631	0.00858425	0.00839798	0.00955803	0.00546216	0.00764274	0.0078893	0.0079658	0.0071406	0.00546216	0.0123313	0.0178276	0.00546216	0.0120945	0.00947752	0.00546216	0.0154863	0.0100521	0.00946382	0.00859349	0.00937709	0.00848352	0.0065515	0.00699969	0.00683372	0.00725939	0.00636699	0.00729392	0.0112398	0.00723259	0.00779983	0.00977733	0.00661538	0.00690224	0.00584596	0.00921819	0.00836307	0.00998697	0.00969655	0.00603785	0.00575613	0.007758	0.00725605
philscie_255	0.00663726	0.00865687	0.0101612	0.00585093	0.00666168	0.00677491	0.00574844	0.0110953	0.00769437	0.0062828	0.0119336	0.00611799	0.00685427	0.00670573	0.00679358	0.00659854	0.011048	0.00746858	0.00675859	0.014233	0.00934854	0.00839266	0.00782575	0.00908258	0.00701518	0.00625071	0.00677733	0.00803497	0.00724812	0.00747428	0.00717807	0.0064567	0.00799174	0.00761011	0.00794289	0.00743959	0.0104568	0.00740949	0.0073683	0.0255632	0.00709287	0.00686586	0.00792295	0.0111416	0.00611853	0.00793401	0.00715994	0.0069741	0.00634346
philscie_256	0.00699794	0.00590069	0.0100084	0.00844158	0.012286	0.00524718	0.00524718	0.00524718	0.00581637	0.0126974	0.00585562	0.00524718	0.0192486	0.0108691	0.00826111	0.00853434	0.0222152	0.00696123	0.00587735	0.0138193	0.0103457	0.00590069	0.00571152	0.00671686	0.0056673	0.00640453	0.0130533	0.00795374	0.00662279	0.00583534	0.00797771	0.00524718	0.00524718	0.00653592	0.00826922	0.00601435	0.0102423	0.0105994	0.0103234	0.00739605	0.00969523	0.00583534	0.00631656	0.00915537	0.00824171	0.00702355	0.00524718	0.0064235	0.00524718
philscie_257	0.0057067	0.00791386	0.00619835	0.0074068	0.0116146	0.00681276	0.0057067	0.0106531	0.00675672	0.00623112	0.00621421	0.00679172	0.00685431	0.00621421	0.00794229	0.0057067	0.0195498	0.0102376	0.0057067	0.00963143	0.0108128	0.00676131	0.00683623	0.0072653	0.00633601	0.00954141	0.0066238	0.00712189	0.00618345	0.0057067	0.00626858	0.00766686	0.00626858	0.00780827	0.0057067	0.00931008	0.0112131	0.00792125	0.00636223	0.00631181	0.00978373	0.00672596	0.00823464	0.00858864	0.00626858	0.0141908	0.00716102	0.0068945	0.0123629
philscie_258	0.00677136	0.00647976	0.00555719	0.00555719	0.00555719	0.00555719	0.00555719	0.00598903	0.00680882	0.0439578	0.00619146	0.0207549	0.0144502	0.00851759	0.00555719	0.00965369	0.00654727	0.00555719	0.00615415	0.00598903	0.00769156	0.00623374	0.00555719	0.00555719	0.00555719	0.00666301	0.00915974	0.00994994	0.00555719	0.00621192	0.00915111	0.00703771	0.00957762	0.00780017	0.00990846	0.00753051	0.00555719	0.00749408	0.00625707	0.00555719	0.00623374	0.00706064	0.00801054	0.00555719	0.0108185	0.00555719	0.0100494	0.00882925	0.00677136
philscie_259	0.00714632	0.0100988	0.00643486	0.00602401	0.00921714	0.00661563	0.00620293	0.00623734	0.00626516	0.00719748	0.00615607	0.00792441	0.00700492	0.00640102	0.00663945	0.00674413	0.00688973	0.00662838	0.00656443	0.010833	0.00712241	0.00632382	0.00700114	0.00680913	0.00643075	0.00617808	0.00723107	0.00685931	0.00602401	0.0065731	0.00753095	0.00661434	0.00867297	0.00618714	0.00671732	0.00783237	0.0208774	0.00602401	0.00727484	0.00886223	0.00749454	0.00665129	0.00658668	0.00768693	0.00716735	0.0132454	0.00717145	0.00722416	0.00895063
philscie_260	0.00799862	0.00896885	0.0071519	0.00732965	0.00836788	0.00678231	0.00654148	0.00587061	0.00658457	0.00627318	0.00615754	0.00650118	0.00820992	0.00564256	0.00683058	0.00585377	0.00930334	0.0209456	0.00740141	0.01217	0.00884351	0.00817806	0.00646001	0.0088276	0.00713734	0.00701928	0.00882172	0.00784922	0.00587156	0.00767037	0.00657985	0.00670814	0.00769034	0.00909503	0.00990745	0.00784449	0.0123627	0.00596105	0.00595198	0.00806161	0.00963098	0.00871813	0.0059217	0.00814921	0.007641	0.0082997	0.00653744	0.00572258	0.00709075
philscie_261	0.00563142	0.00564201	0.00591466	0.00586502	0.00653248	0.00551455	0.00574705	0.00832536	0.00612692	0.00668319	0.00687195	0.00552644	0.00721888	0.0058486	0.00668329	0.00725363	0.0138382	0.00604585	0.00582808	0.0610158	0.0200376	0.00731691	0.00696264	0.00642724	0.00705489	0.0079721	0.00654602	0.00903767	0.0067776	0.00815727	0.00642355	0.00705244	0.00652728	0.00843659	0.00567444	0.00614138	0.0105043	0.00758045	0.00581464	0.0110971	0.00550903	0.00578894	0.0073965	0.00724464	0.00663485	0.00663807	0.00580953	0.0056109	0.00651127
philscie_262	0.00593637	0.00847947	0.00605504	0.00636494	0.00569666	0.0140543	0.00514531	0.0058451	0.00630314	0.006907	0.00782665	0.00563705	0.0157389	0.00544358	0.00634646	0.00661025	0.0082439	0.00807692	0.0058451	0.0145068	0.00893609	0.00690963	0.00643202	0.00573223	0.00767881	0.0087123	0.0061569	0.00870031	0.00514531	0.00970296	0.00631915	0.00569666	0.00786268	0.0144327	0.00633025	0.010989	0.00514531	0.0071878	0.00566515	0.0391504	0.0106096	0.0108226	0.00514531	0.00579511	0.00575179	0.00905982	0.0070444	0.00630314	0.00514531
philscie_263	0.00653581	0.0146708	0.00722946	0.00693566	0.00673715	0.00617396	0.00565555	0.00740487	0.00621443	0.0075129	0.00658868	0.00738122	0.0119274	0.00656701	0.00656446	0.00802607	0.0109322	0.0149318	0.00625947	0.0149977	0.0198455	0.00794409	0.00875907	0.00900765	0.00983688	0.00632475	0.0111659	0.00721498	0.00592169	0.00841248	0.00781201	0.00829896	0.00764876	0.00615043	0.0107042	0.00809873	0.00756833	0.00726661	0.0061181	0.00565555	0.00950733	0.00794106	0.00769692	0.0113882	0.00591386	0.0071642	0.00757254	0.00729774	0.00661911
philscie_264	0.0151341	0.00592154	0.00822062	0.00592154	0.00797429	0.00592154	0.00592154	0.00805032	0.00592154	0.00592154	0.00766327	0.00805032	0.0096336	0.00592154	0.0121558	0.00592154	0.00592154	0.0194499	0.00592154	0.0219692	0.00805032	0.010027	0.00592154	0.0117999	0.00766327	0.00592154	0.00592154	0.00592154	0.00592154	0.00805032	0.0102746	0.00592154	0.00592154	0.00777564	0.00592154	0.00592154	0.00853413	0.00797429	0.0081322	0.00805032	0.00766327	0.00766327	0.00777564	0.0102323	0.00592154	0.00592154	0.00592154	0.00592154	0.00592154
philscie_265	0.00843786	0.00548313	0.0235629	0.00499174	0.00602108	0.00499174	0.00499174	0.00548313	0.00499174	0.0083724	0.00625555	0.00804515	0.00743234	0.00651507	0.00596764	0.00711956	0.00499174	0.00611785	0.0171921	0.00659978	0.00499174	0.00568547	0.00612013	0.00499174	0.00499174	0.00548313	0.00499174	0.00650436	0.00891834	0.00555593	0.00542697	0.00499174	0.00726408	0.00545335	0.00683989	0.00581132	0.006541	0.00731635	0.0124223	0.0562912	0.00728637	0.00791611	0.00594475	0.00697729	0.00499174	0.0116434	0.00651507	0.00635646	0.0412026
philscie_266	0.00648589	0.00620732	0.0270487	0.00563413	0.00653853	0.0107423	0.00640229	0.00637361	0.00615338	0.00682577	0.0102802	0.0066296	0.00590142	0.0139892	0.00810265	0.00710344	0.0059153	0.00596144	0.0165317	0.00879857	0.00722769	0.00875975	0.00588393	0.00540803	0.00636678	0.00584139	0.00606036	0.0103608	0.00787742	0.00773121	0.00709104	0.00597814	0.00654658	0.00948872	0.00569579	0.00595067	0.00801215	0.00724736	0.0162857	0.00722069	0.00627456	0.00614285	0.00540803	0.00588314	0.00923372	0.00733261	0.00583536	0.00641209	0.0312034
philscie_267	0.00663187	0.0152446	0.00663187	0.0100817	0.00663187	0.00852868	0.00663187	0.00663187	0.00663187	0.0115374	0.00663187	0.00663187	0.00663187	0.00663187	0.00663187	0.0103872	0.0182335	0.0136094	0.00663187	0.00798673	0.00878733	0.00663187	0.00838817	0.0128396	0.00663187	0.00663187	0.00663187	0.00663187	0.00663187	0.00663187	0.0132994	0.00663187	0.00663187	0.00663187	0.00663187	0.00663187	0.0100106	0.00663187	0.00663187	0.00816155	0.00663187	0.00852868	0.0100817	0.00838817	0.00798673	0.00663187	0.00663187	0.00845572	0.00996565
philscie_268	0.00595353	0.00598726	0.0189597	0.00664153	0.00611842	0.00539703	0.00539703	0.00651003	0.0078891	0.00656012	0.00604628	0.0074701	0.00786314	0.00539703	0.00606867	0.00611842	0.019234	0.00668288	0.00590959	0.0114563	0.00782734	0.00806279	0.00539703	0.00716621	0.00728326	0.00737041	0.00642216	0.00609265	0.00604628	0.00539703	0.0199923	0.00705931	0.00646232	0.00814139	0.00722651	0.00539703	0.0105085	0.00765941	0.00590959	0.0140967	0.0071541	0.00718006	0.00711662	0.00714557	0.00614616	0.00723353	0.00746705	0.00539703	0.00602533
philscie_269	0.0063362	0.010631	0.00636196	0.00656479	0.00917323	0.0064044	0.00598931	0.00697231	0.00637577	0.00678209	0.00893102	0.00646483	0.00600414	0.00558905	0.00713401	0.00586924	0.0245363	0.00738031	0.00668674	0.0133069	0.00967239	0.00905527	0.00706441	0.00862939	0.0080464	0.00710701	0.00639368	0.00881782	0.00636289	0.00582254	0.00725429	0.00818737	0.00708532	0.00663993	0.00899374	0.0086425	0.0108676	0.00578918	0.00590037	0.00728302	0.00621946	0.0064262	0.00869766	0.00831333	0.00640656	0.00656537	0.00596263	0.00733292	0.00558905
philscie_270	0.00582323	0.00741631	0.00586629	0.00594196	0.00850481	0.00578545	0.00541046	0.00642825	0.00732251	0.0119614	0.00597891	0.00573026	0.0106112	0.00572465	0.00656807	0.00960389	0.00735802	0.00563734	0.00628026	0.00868169	0.0128831	0.00593318	0.00536993	0.00582382	0.00629923	0.00523166	0.00781032	0.00854551	0.00575593	0.00657035	0.0083639	0.0084834	0.00714786	0.0155693	0.00805815	0.00640496	0.00652171	0.00854863	0.00520743	0.00653923	0.00527098	0.00682328	0.00566368	0.00725235	0.00586696	0.00629226	0.00642845	0.00657648	0.0057594
philscie_271	0.00775764	0.00612354	0.00915296	0.00807324	0.00743733	0.00628515	0.00567274	0.00812037	0.0083381	0.00902998	0.00735302	0.0124342	0.00753306	0.00636995	0.00645892	0.00839708	0.018397	0.00672318	0.00659878	0.0132437	0.00782339	0.00650285	0.00568044	0.00583498	0.00639592	0.00644776	0.00734033	0.00843298	0.00594266	0.00699662	0.0128575	0.0063184	0.00710493	0.00937182	0.00760335	0.00979655	0.00765866	0.00640175	0.00595382	0.00628118	0.00617601	0.00775861	0.00659563	0.0058628	0.00616212	0.00584619	0.00613943	0.00784377	0.00575824
philscie_272	0.0112692	0.00554494	0.00691067	0.00632527	0.00625491	0.00554215	0.00776863	0.00684402	0.0138346	0.00702293	0.00609526	0.00629249	0.00661537	0.0316621	0.007582	0.00950639	0.00681461	0.00590246	0.00835888	0.00812715	0.00798772	0.00584153	0.00628821	0.00570799	0.00647135	0.00679883	0.00756952	0.00722431	0.00609985	0.00806199	0.00894989	0.00731021	0.00681423	0.0142873	0.0147107	0.00739399	0.00717905	0.00822186	0.00914832	0.00636421	0.0102816	0.00714943	0.00841622	0.00672962	0.0297435	0.00625759	0.00567442	0.00761969	0.0107402
philscie_273	0.0060281	0.0067255	0.00636386	0.00599697	0.00712251	0.00598465	0.0060536	0.008763	0.00660809	0.00617943	0.009396	0.00608098	0.0104821	0.0058277	0.00598705	0.00616588	0.00632977	0.00950859	0.00714201	0.019261	0.0134665	0.00837245	0.00708101	0.00687842	0.00681812	0.00644529	0.00637603	0.0125458	0.00538949	0.00834322	0.00680589	0.00587645	0.00658516	0.0131518	0.00628838	0.00842664	0.010778	0.00726956	0.00582602	0.00941657	0.00867936	0.00694455	0.00678226	0.00845551	0.00553378	0.00582438	0.00621879	0.00728697	0.00626297
philscie_274	0.0089546	0.0075442	0.00937633	0.00645401	0.00704551	0.00597509	0.00596828	0.00828319	0.00589942	0.00633823	0.00686637	0.00882867	0.00968537	0.00772397	0.00594413	0.00816975	0.00599779	0.00719614	0.00570268	0.0128057	0.013408	0.00609616	0.00670686	0.00709925	0.00708844	0.00661086	0.00822177	0.00656273	0.00733626	0.00643324	0.00861809	0.00654143	0.00645965	0.00803521	0.00978319	0.00812343	0.00769574	0.00599779	0.00570268	0.00605681	0.00570268	0.00695782	0.00589942	0.00870228	0.00603468	0.00570268	0.00570268	0.00717812	0.00609616
philscie_275	0.00604576	0.00709498	0.00604576	0.00764057	0.00757923	0.00604576	0.00729171	0.00851892	0.00757923	0.0251608	0.00604576	0.00604576	0.00604576	0.00604576	0.00604576	0.0159479	0.00764057	0.00604576	0.0110448	0.0081442	0.0121233	0.00604576	0.00604576	0.00604576	0.00757923	0.00604576	0.00604576	0.0074697	0.00604576	0.00604576	0.00932413	0.00937328	0.0108589	0.0109821	0.00604576	0.0113487	0.0106271	0.00764057	0.00604576	0.00604576	0.00709498	0.00604576	0.00604576	0.00604576	0.00764057	0.00604576	0.00820091	0.00850456	0.00757923
philscie_276	0.006877	0.00863555	0.0296897	0.00536383	0.00536383	0.00536383	0.0272612	0.0075886	0.00622265	0.00696542	0.00536383	0.00536383	0.00601817	0.00536383	0.0156561	0.00603413	0.00702268	0.00710919	0.0189751	0.00634534	0.00891136	0.00622265	0.00612723	0.00536383	0.00650893	0.00746396	0.00655872	0.00684937	0.00650893	0.00814513	0.00612723	0.00617214	0.00601817	0.00996739	0.00625036	0.00670523	0.00789652	0.00777881	0.0295609	0.00605089	0.00536383	0.00785151	0.00650893	0.0061066	0.00596127	0.00605089	0.00634534	0.0083349	0.00819937
philscie_277	0.00586728	0.00538678	0.00576835	0.00538678	0.00694989	0.00588576	0.00617446	0.00881861	0.00538678	0.00538678	0.00570321	0.00538678	0.0145935	0.00538678	0.00709537	0.00581923	0.00715027	0.00538678	0.00607981	0.0186246	0.00668545	0.00651596	0.00585012	0.00538678	0.00722856	0.00571112	0.00538678	0.0155984	0.00538678	0.0057922	0.00622728	0.00806775	0.00769119	0.00583414	0.00538678	0.00977437	0.007843	0.00677923	0.00634398	0.0852892	0.00713429	0.00972911	0.00538678	0.00538678	0.00571943	0.0129313	0.00658837	0.00538678	0.0157284
philscie_278	0.00678546	0.0093239	0.0129615	0.00607149	0.00925245	0.00630159	0.00537903	0.00621081	0.00564973	0.00567228	0.00610499	0.00633051	0.0147047	0.00537903	0.00755643	0.00611586	0.00722346	0.00704689	0.00613129	0.0171869	0.040489	0.00915372	0.00597676	0.0067674	0.00630537	0.00901824	0.00697919	0.00610295	0.00566436	0.00658837	0.00853923	0.00569894	0.00626133	0.00777883	0.00655296	0.00653794	0.00802779	0.00665806	0.00564296	0.00862771	0.00913547	0.00709772	0.00569894	0.00658802	0.00701693	0.00919527	0.00641848	0.00676106	0.0085439
philscie_279	0.0088314	0.00802329	0.00791517	0.00550818	0.00787152	0.00601717	0.00620569	0.00991179	0.0076514	0.0149989	0.00607887	0.00550818	0.00611569	0.0375739	0.00664011	0.00810201	0.00658147	0.00550818	0.00596751	0.0115709	0.00672319	0.00587745	0.00550818	0.0060967	0.00894097	0.00550818	0.00930806	0.010442	0.00550818	0.00613594	0.00984886	0.00728954	0.00819417	0.00816751	0.0116169	0.00689768	0.00676852	0.0101164	0.00618078	0.00601717	0.00550818	0.00770455	0.00875416	0.00655444	0.0149611	0.00620569	0.0179511	0.00823038	0.0122152
philscie_280	0.00794395	0.00584595	0.00531094	0.00599497	0.00702504	0.00569242	0.00646694	0.00507441	0.0052116	0.00634531	0.00478234	0.00962739	0.00678065	0.00595535	0.00633171	0.0138966	0.00900423	0.00526449	0.00761951	0.00700977	0.00873178	0.00599414	0.00590659	0.00543229	0.00603044	0.0078021	0.00824484	0.0117934	0.00665399	0.00896155	0.00508581	0.00827238	0.00803457	0.00713042	0.00569766	0.00688157	0.0118391	0.014198	0.00653398	0.00526577	0.00936669	0.00964889	0.00707402	0.00813143	0.00577197	0.00986186	0.00660878	0.00734037	0.0918841
philscie_281	0.00529731	0.00725959	0.00587759	0.00788872	0.00771951	0.00529731	0.00529731	0.005766	0.00673286	0.00842861	0.00529731	0.00694182	0.00971504	0.00635205	0.00560196	0.0101513	0.0256612	0.00654852	0.00767224	0.0130206	0.00602498	0.00658099	0.00553625	0.00601474	0.00690863	0.00745563	0.00970018	0.00863503	0.00529731	0.00850086	0.0150348	0.00608939	0.006478	0.00991244	0.00838667	0.00706288	0.00759577	0.00825868	0.0061179	0.00529731	0.00529731	0.00768662	0.00685608	0.00582713	0.00529731	0.00609659	0.00600746	0.00647912	0.00599364
philscie_282	0.00613407	0.00510589	0.00820175	0.00543853	0.00805694	0.00510589	0.00510589	0.00705503	0.00702755	0.0704877	0.00557714	0.00617036	0.00831246	0.00816974	0.00707479	0.0110954	0.00553001	0.00510589	0.00587286	0.00563604	0.00673029	0.0061494	0.00543853	0.0061561	0.00722367	0.00632685	0.00769807	0.00997243	0.00510589	0.0070933	0.00510589	0.00550982	0.00687548	0.00804365	0.00673029	0.009334	0.00661123	0.00677486	0.00510589	0.00561998	0.00608249	0.00803621	0.00656624	0.0055644	0.00723756	0.00551967	0.00633857	0.00621075	0.00510589
philscie_283	0.00702647	0.00787247	0.00633426	0.00581275	0.00688864	0.00585636	0.00558743	0.0058749	0.00721163	0.0120685	0.00558743	0.0074098	0.00860416	0.0063422	0.00578131	0.00891755	0.00969481	0.0063814	0.00655737	0.00629154	0.00798787	0.0060572	0.00581901	0.00604432	0.0065091	0.00709717	0.00789166	0.00931084	0.00632372	0.00699604	0.00669545	0.0114446	0.00665795	0.0122352	0.00663863	0.0079615	0.00678536	0.00843283	0.00663994	0.00558743	0.00676041	0.00723226	0.00558743	0.00610022	0.00639865	0.00683549	0.00558743	0.00791443	0.00634531
philscie_284	0.00620259	0.0113125	0.00644926	0.00648054	0.00692699	0.00868897	0.00633673	0.00635901	0.0078549	0.00822595	0.00598153	0.00619626	0.00983482	0.00647767	0.00636803	0.00748633	0.0111921	0.00829111	0.00704063	0.0102204	0.0104405	0.00780792	0.00682952	0.0122647	0.00742456	0.0064041	0.0102008	0.00778758	0.00619588	0.00654529	0.00829806	0.00683216	0.00833222	0.00772489	0.0133506	0.00750717	0.00803016	0.0171042	0.00635183	0.00658208	0.00834688	0.00942814	0.00603031	0.0100141	0.00698086	0.00738136	0.00600423	0.0072501	0.00649785
philscie_285	0.00726926	0.00605205	0.00640047	0.00944051	0.0069501	0.00560864	0.00638104	0.00642029	0.0100891	0.0369925	0.00543494	0.0074704	0.00769198	0.00754785	0.00666759	0.0131614	0.0197986	0.00543494	0.00671435	0.00852071	0.00954464	0.0063286	0.00646029	0.00670067	0.00781469	0.00609749	0.00964722	0.0074662	0.00578902	0.00723212	0.00728617	0.00668615	0.00712856	0.00686878	0.00758151	0.00715849	0.00669719	0.00543494	0.00613237	0.00702483	0.00569066	0.00620866	0.00736226	0.00621606	0.00685301	0.00612063	0.00630785	0.00706829	0.00565948
philscie_286	0.00690856	0.0674132	0.00668322	0.00634875	0.00697014	0.00628763	0.00534297	0.00725915	0.0077584	0.00600285	0.00707058	0.00740926	0.00763521	0.00534297	0.00567291	0.00585384	0.00534297	0.00534297	0.00534297	0.0070395	0.0101933	0.00681454	0.00938074	0.0136119	0.0142345	0.00578289	0.00643199	0.00534297	0.00534297	0.00641945	0.00725137	0.00603154	0.00732968	0.00587087	0.00935914	0.00640457	0.00970791	0.0083003	0.00678987	0.00759099	0.00923325	0.0122887	0.00638849	0.0453564	0.00871974	0.00689779	0.00662844	0.00645743	0.00810518
philscie_287	0.00796445	0.00684979	0.00960409	0.00531243	0.00753444	0.00660936	0.00894383	0.00881021	0.00776795	0.00564255	0.00531243	0.00769612	0.00712489	0.00660936	0.0109411	0.00641285	0.00781982	0.00531243	0.0117467	0.00985202	0.00744855	0.00769432	0.00531243	0.00531243	0.00634997	0.00531243	0.00531243	0.00564255	0.00648385	0.00531243	0.00531243	0.00652289	0.00665739	0.0106165	0.00531243	0.00531243	0.00965936	0.00988214	0.0167905	0.00531243	0.00781982	0.00696984	0.00531243	0.00829409	0.00793641	0.0100378	0.00665739	0.00738751	0.0754375
philscie_288	0.00813309	0.0064705	0.00925966	0.00610644	0.00638891	0.00654644	0.00811098	0.00632992	0.00620954	0.00628311	0.00625571	0.0069153	0.00596283	0.0070913	0.0097651	0.00669829	0.00594901	0.00615624	0.00763972	0.00641006	0.0068318	0.00659822	0.00602736	0.00599197	0.00623949	0.00638949	0.00625486	0.00656515	0.00642048	0.00721988	0.00837609	0.00665306	0.00939698	0.00637079	0.00761459	0.00626427	0.00684451	0.00856552	0.0082398	0.00652984	0.0152585	0.0085604	0.0079864	0.0074789	0.00661612	0.0203713	0.00944519	0.00771643	0.0225367
philscie_289	0.010165	0.0061529	0.00606875	0.00533245	0.00795224	0.00533245	0.00533245	0.00533245	0.00533245	0.0172273	0.00648107	0.00533245	0.00728432	0.00608812	0.00725734	0.00628964	0.00533245	0.00620262	0.00620262	0.0103031	0.00817313	0.00533245	0.00533245	0.00635801	0.00613011	0.00617703	0.0068438	0.00533245	0.00533245	0.00533245	0.00533245	0.00669986	0.0100027	0.00533245	0.00533245	0.00728432	0.00710324	0.00731519	0.00533245	0.0110671	0.0271515	0.00533245	0.00722818	0.00635801	0.00725734	0.137131	0.00533245	0.00597058	0.0119277
philscie_290	0.0066994	0.00688545	0.00744177	0.006819	0.00866505	0.00644967	0.00842738	0.00747536	0.00734973	0.00712943	0.00613199	0.00752056	0.00716553	0.00659125	0.00812339	0.00801205	0.00981618	0.00832101	0.00747134	0.00801885	0.00905313	0.00744307	0.00786578	0.00929423	0.00727402	0.00629756	0.00788907	0.00717784	0.00779985	0.0133805	0.00835802	0.00684743	0.00684915	0.00923792	0.00973657	0.00732602	0.00967802	0.00701276	0.00678974	0.00665532	0.00935298	0.00784673	0.00822894	0.00859714	0.00768431	0.00677153	0.00694481	0.00755438	0.0064065
philscie_291	0.00847662	0.00591453	0.0146097	0.00614693	0.00753026	0.00584159	0.00588718	0.00697861	0.00755715	0.00547689	0.00547689	0.00612563	0.0109597	0.00598186	0.00710961	0.0062492	0.0106374	0.0101507	0.00598186	0.0118635	0.0123432	0.0081626	0.00685008	0.006871	0.00667285	0.00666516	0.00736274	0.0201093	0.00615905	0.00626849	0.00590042	0.00671113	0.00547689	0.00768686	0.00728516	0.0110039	0.00719923	0.00592962	0.00592962	0.00547689	0.0064548	0.00579712	0.00547689	0.00760662	0.00590042	0.00795501	0.00547689	0.00584159	0.00818596
philscie_292	0.00739589	0.00965949	0.00901338	0.00578831	0.00734729	0.00629011	0.00807334	0.00817399	0.00666421	0.00618779	0.00585841	0.00794022	0.0103525	0.00603157	0.0102012	0.00695191	0.00704656	0.0109615	0.00843256	0.0122325	0.00758457	0.00696539	0.00613511	0.013996	0.00792909	0.00593152	0.00674135	0.00946362	0.00709392	0.00756376	0.00714165	0.00684817	0.00617421	0.00845363	0.00851932	0.00865249	0.00956195	0.00767636	0.00684969	0.0075098	0.00744827	0.00541701	0.00713428	0.00848586	0.00608073	0.0117134	0.00690601	0.00748283	0.00795401
philscie_293	0.00881504	0.00594094	0.00871162	0.00561342	0.00734786	0.00551089	0.00763529	0.00633954	0.0069813	0.00599404	0.00707581	0.00655278	0.00634094	0.00597595	0.0129242	0.00830042	0.00650324	0.00580674	0.00874218	0.00857258	0.00692668	0.00622975	0.00531877	0.00597132	0.00753641	0.00636262	0.00746325	0.00840251	0.015958	0.00607735	0.00780256	0.00790881	0.00616837	0.0193615	0.00814526	0.00748633	0.0074821	0.00912345	0.00585046	0.00772534	0.00704936	0.00708648	0.00564295	0.00618849	0.00566051	0.0132148	0.0139545	0.00633142	0.0146697
philscie_294	0.00723642	0.00827968	0.00653188	0.00592449	0.00912802	0.00686458	0.00883499	0.0107027	0.00758312	0.00724573	0.00564486	0.0360037	0.00862198	0.00756637	0.00825876	0.00678228	0.00936616	0.0118211	0.00622871	0.0103517	0.00785827	0.0066054	0.00684512	0.00895221	0.00663005	0.0195504	0.00775014	0.00650399	0.00604461	0.00620604	0.00730096	0.00776127	0.00631188	0.00603086	0.00812939	0.00708962	0.0073481	0.00761973	0.00663512	0.00691498	0.00599619	0.00712755	0.00657749	0.00620054	0.00660637	0.0099227	0.00975723	0.00659807	0.00886945
philscie_295	0.00915461	0.0149803	0.00643518	0.0102775	0.00818005	0.00579462	0.00579462	0.00615744	0.00685219	0.0100252	0.0068347	0.011541	0.00660424	0.00579462	0.00645623	0.00792871	0.00725321	0.0179911	0.0067374	0.00946374	0.00776994	0.00702714	0.00869909	0.0116581	0.00615744	0.00608488	0.0064477	0.010071	0.00851075	0.00729494	0.00620098	0.00687907	0.00775879	0.00858261	0.00795345	0.00883047	0.00968031	0.00703722	0.00701369	0.00579462	0.0080081	0.00835312	0.00971229	0.00868601	0.00726922	0.00708098	0.00641227	0.014811	0.00846395
philscie_296	0.00692585	0.0161477	0.00763608	0.00635431	0.00723039	0.00737426	0.00853567	0.00870237	0.00796932	0.00574016	0.00690411	0.0268347	0.00652842	0.00610326	0.00604916	0.00717452	0.00672131	0.0167521	0.00690966	0.00899555	0.00900484	0.00631494	0.0132595	0.00686763	0.00633462	0.00629511	0.0058178	0.00921939	0.00554253	0.00786417	0.00696707	0.00622844	0.00637102	0.00633776	0.00733187	0.0068526	0.00780672	0.00574536	0.00992487	0.00633163	0.00966468	0.00857422	0.00760254	0.0124531	0.00818804	0.0109932	0.0133178	0.0085162	0.0113195
philscie_297	0.0132496	0.0118067	0.00578507	0.00775657	0.00466041	0.00466041	0.00466041	0.0076027	0.00766401	0.00466041	0.00560749	0.00707644	0.00839902	0.00594574	0.00635726	0.00594574	0.0139369	0.0366373	0.0089983	0.00888211	0.0124688	0.00639458	0.00466041	0.0100148	0.00609997	0.00560749	0.0105778	0.0077753	0.00466041	0.00690973	0.00590141	0.00539488	0.00690973	0.0134222	0.00867341	0.006666	0.00690973	0.00530307	0.00571891	0.00556014	0.00656892	0.00641598	0.00882534	0.0120265	0.00539488	0.00715848	0.00609997	0.00466041	0.00767923
philscie_298	0.00757609	0.0112217	0.00824471	0.00642733	0.00760154	0.00626599	0.00552278	0.00552278	0.00581914	0.0156848	0.00668891	0.00773909	0.0107924	0.00627157	0.00720221	0.00659423	0.0149931	0.00627901	0.00614395	0.020769	0.00831269	0.00703422	0.00740444	0.00930937	0.00731197	0.00552278	0.0109415	0.00619901	0.00644854	0.00682697	0.00871175	0.00582738	0.00915843	0.00779378	0.00821444	0.00580395	0.00768516	0.00617875	0.00718039	0.00856381	0.00968797	0.00644841	0.00662466	0.0072747	0.00624712	0.00683306	0.00964885	0.00769764	0.00609482
philscie_299	0.00838637	0.00580193	0.0066415	0.00580193	0.00580193	0.0066442	0.008163	0.00717843	0.00580193	0.00732079	0.00677932	0.00665235	0.00609578	0.00806148	0.00718723	0.00659533	0.00647359	0.00630567	0.0156843	0.00622935	0.00580193	0.00818991	0.00580193	0.0062883	0.00622935	0.00667012	0.00580193	0.00734851	0.00580193	0.00706086	0.00580193	0.00617311	0.014714	0.00850289	0.00668599	0.00621678	0.00667685	0.00920215	0.00617311	0.0170637	0.00825055	0.00950467	0.00647359	0.00729558	0.00665948	0.0159398	0.00677184	0.00765777	0.0297412
philscie_300	0.00866955	0.00501143	0.00579531	0.00501143	0.00501143	0.00501143	0.00884061	0.00665268	0.00501143	0.00501143	0.00564947	0.0173843	0.00501143	0.00579531	0.00681145	0.00704372	0.00501143	0.00501143	0.00501143	0.0117235	0.00704372	0.00917432	0.00501143	0.00584282	0.00697113	0.00501143	0.0065908	0.00579531	0.00501143	0.0123974	0.0058688	0.00645251	0.0122482	0.00501143	0.00706511	0.00718888	0.0122318	0.00501143	0.00650621	0.00753686	0.00974679	0.00501143	0.0123261	0.00501143	0.00615459	0.00575294	0.0297787	0.00933458	0.0255499
philscie_301	0.00870912	0.0050845	0.00905391	0.0050845	0.00753719	0.0050845	0.00688314	0.0050845	0.00585534	0.0050845	0.0070325	0.0102316	0.0050845	0.0050845	0.0118142	0.00587737	0.00667024	0.00615182	0.0233539	0.00945461	0.0050845	0.0050845	0.0050845	0.0050845	0.0050845	0.00611229	0.0050845	0.0050845	0.0224207	0.0050845	0.0050845	0.0050845	0.0050845	0.00611229	0.00696642	0.0050845	0.0109331	0.00658452	0.00611229	0.00672969	0.0050845	0.00604141	0.0050845	0.00597967	0.0050845	0.0393414	0.012486	0.0068189	0.0232153
philscie_302	0.00648446	0.0143991	0.0076208	0.00801667	0.00814819	0.00735494	0.0057149	0.00713483	0.00835691	0.00768493	0.0073144	0.0068666	0.00875582	0.00622596	0.00668774	0.00764129	0.0157384	0.0139082	0.00675517	0.0148944	0.00900235	0.00697296	0.00829096	0.00907437	0.00752445	0.0062913	0.00798474	0.00686239	0.00780266	0.00843719	0.00768974	0.00792577	0.00744426	0.00744646	0.00826517	0.00754632	0.00934468	0.00716822	0.0057149	0.00650359	0.00844418	0.00744999	0.00594894	0.012523	0.00628821	0.00838785	0.00802554	0.00673216	0.00706566
philscie_303	0.00814445	0.0151567	0.0102066	0.0078467	0.0102061	0.0069618	0.00667122	0.00657812	0.00650715	0.0064225	0.00624538	0.00786256	0.00716538	0.00660979	0.00660288	0.00781018	0.0196108	0.0176931	0.00695253	0.00986006	0.00833277	0.00800055	0.00883371	0.00899612	0.00926865	0.00636226	0.00810119	0.0071705	0.00795874	0.00643286	0.00689232	0.00780584	0.00613126	0.00695215	0.00649784	0.00946252	0.010415	0.00946115	0.00632889	0.00654554	0.00715937	0.00847297	0.00599364	0.0105757	0.00683968	0.00693472	0.00600635	0.00599364	0.00597068
philscie_304	0.00634656	0.00631912	0.00852416	0.00528985	0.00528985	0.00683028	0.00528985	0.00893766	0.00683244	0.00528985	0.00706484	0.0106713	0.00528985	0.00616077	0.00907982	0.00795547	0.00774895	0.0127277	0.00630287	0.0102122	0.00741792	0.0068213	0.00528985	0.00899304	0.00635544	0.00627457	0.00894758	0.00860255	0.00528985	0.0165743	0.0101401	0.010175	0.00572531	0.00753086	0.00841766	0.0189272	0.00782368	0.0070855	0.00630398	0.00641102	0.0062519	0.00578935	0.0062514	0.0066838	0.00528985	0.00583768	0.00647516	0.00528985	0.0069562
philscie_305	0.00799785	0.00832278	0.00604824	0.00604824	0.0082318	0.00895965	0.00604824	0.00604824	0.00988022	0.00604824	0.00604824	0.00604824	0.00604824	0.00604824	0.00793062	0.0118711	0.00994745	0.00604824	0.00604824	0.00868248	0.00604824	0.0082318	0.00832278	0.00604824	0.00604824	0.00604824	0.0106052	0.00741297	0.00604824	0.00604824	0.0117346	0.00604824	0.00604824	0.0118751	0.00604824	0.0142431	0.0131685	0.00957011	0.00604824	0.00604824	0.00604824	0.00604824	0.00786787	0.00604824	0.00604824	0.0104069	0.0135778	0.00975878	0.0126237
philscie_306	0.00594253	0.00571787	0.00621081	0.00780212	0.00716212	0.00563629	0.0055032	0.00877038	0.0112288	0.0195763	0.0059284	0.0102418	0.00705804	0.00691118	0.00606758	0.0101664	0.0100463	0.00589601	0.00801209	0.00595554	0.00941229	0.00667832	0.00662828	0.0072296	0.00712449	0.00675317	0.00749155	0.00843356	0.00670721	0.00660112	0.0078063	0.0077672	0.0066485	0.00957625	0.00939154	0.00665317	0.00809361	0.00804001	0.00860314	0.00605255	0.00616247	0.00702495	0.00629424	0.00713315	0.00649682	0.00631949	0.00578048	0.00665435	0.0058217
philscie_307	0.00608674	0.00522018	0.00942986	0.00606125	0.00748169	0.00522018	0.00522018	0.00690233	0.0111962	0.00751127	0.00522018	0.00700921	0.014801	0.00601453	0.00522018	0.00608674	0.0129591	0.00614265	0.00608674	0.0118419	0.00712661	0.00700746	0.00720178	0.0110456	0.00522018	0.00895087	0.0145938	0.00522018	0.00522018	0.00782512	0.018116	0.00627931	0.00608674	0.00736492	0.00606125	0.00522018	0.0118121	0.00624148	0.00522018	0.00757337	0.00522018	0.00522018	0.0103453	0.0113846	0.00603722	0.00661513	0.00522018	0.00726279	0.00522018
philscie_308	0.00565674	0.00448917	0.00863065	0.00709695	0.0127393	0.00566029	0.00539125	0.00714427	0.00530676	0.00588265	0.00726414	0.00739002	0.00671325	0.00474565	0.00601238	0.00473344	0.00543891	0.0068459	0.00873192	0.0807081	0.00546067	0.00800077	0.00617862	0.00579472	0.00473344	0.00671821	0.00686123	0.00833667	0.00601832	0.00710707	0.00701618	0.00585094	0.00624722	0.00701322	0.00783146	0.012041	0.0054321	0.00582298	0.00514895	0.0077632	0.00755388	0.00498713	0.0047122	0.00488943	0.00636015	0.0070208	0.00552161	0.00627792	0.018239
philscie_309	0.0057432	0.00658307	0.0082123	0.00979667	0.00763762	0.00575548	0.00604788	0.00775999	0.0068467	0.00740863	0.00560858	0.00698939	0.00716304	0.005239	0.00664997	0.00835868	0.0214412	0.00624908	0.00658179	0.00830468	0.00736497	0.00648787	0.00823225	0.00651776	0.00793611	0.00610032	0.00687011	0.00836774	0.00589104	0.00807038	0.00756428	0.00706876	0.00710188	0.00884626	0.00672344	0.00697525	0.00760859	0.00850456	0.00566093	0.00766619	0.00649918	0.00836604	0.00537167	0.00664998	0.00751473	0.0077981	0.00576705	0.00727809	0.00607368
philscie_310	0.00645658	0.0248239	0.00589671	0.00657367	0.00706787	0.00723802	0.00586011	0.00741262	0.00641943	0.00729465	0.0106314	0.00752225	0.0122969	0.00604565	0.00699998	0.00638313	0.00830181	0.0169712	0.00644961	0.01808	0.0085722	0.00678197	0.00760079	0.0109496	0.00683281	0.00646731	0.00771548	0.00711431	0.00565089	0.00696963	0.00924183	0.00605635	0.00714294	0.00601399	0.0166625	0.00731216	0.00921808	0.00800178	0.00732776	0.0103915	0.00697684	0.00726135	0.00620235	0.00812634	0.0057915	0.00620227	0.0073696	0.00794947	0.00740645
philscie_311	0.0060241	0.0060241	0.0060241	0.0060241	0.0060241	0.0060241	0.0060241	0.0060241	0.0060241	0.0060241	0.0060241	0.0060241	0.0060241	0.0060241	0.0060241	0.0060241	0.0060241	0.0060241	0.0060241	0.0060241	0.0060241	0.0060241	0.0060241	0.0060241	0.0060241	0.0060241	0.0060241	0.0060241	0.0060241	0.0060241	0.0060241	0.0060241	0.0060241	0.0060241	0.0060241	0.0060241	0.0408622	0.0060241	0.0060241	0.0060241	0.0060241	0.0060241	0.0060241	0.0060241	0.0060241	0.0060241	0.0060241	0.0060241	0.0060241
philscie_312	0.00744125	0.0100928	0.00526998	0.00642455	0.0068651	0.00609187	0.00502829	0.00537	0.00976785	0.0142503	0.00564824	0.00869667	0.0101284	0.0224554	0.00502829	0.00893062	0.00685045	0.00650716	0.00662624	0.00996699	0.0060856	0.00570498	0.00530355	0.00564526	0.00827235	0.00594908	0.00974999	0.0107129	0.00527603	0.00583932	0.00534795	0.00587419	0.0134844	0.00581591	0.00870644	0.00845389	0.00647108	0.00591606	0.00588418	0.00502829	0.00609617	0.00771952	0.00612022	0.00637785	0.0618107	0.00600627	0.00776797	0.00867477	0.00650476
philscie_313	0.00555803	0.00572716	0.0107248	0.0069499	0.0113445	0.00568949	0.00697253	0.00590569	0.0181557	0.00810981	0.00535046	0.0121526	0.00703466	0.00625974	0.00881659	0.00682956	0.013016	0.00716547	0.0119167	0.00610941	0.00977681	0.0105205	0.00603154	0.00744635	0.00655347	0.0231845	0.00967996	0.00758988	0.00774344	0.00818393	0.00791913	0.0078911	0.00625974	0.00662899	0.00598676	0.00974264	0.00665514	0.00735658	0.00792446	0.00535046	0.00602417	0.00697069	0.00595344	0.00654788	0.00641113	0.00713029	0.011157	0.0105178	0.00676931
philscie_314	0.00621074	0.00609134	0.0327531	0.00582937	0.00869349	0.00642734	0.00584811	0.00759456	0.00810583	0.0183914	0.00552015	0.00615733	0.00903215	0.00552015	0.00585836	0.0128341	0.00724624	0.00721851	0.00692614	0.00840928	0.0079748	0.00676188	0.00638266	0.00584811	0.0069681	0.0200253	0.00695962	0.0083142	0.00781986	0.00979579	0.00580495	0.00589334	0.00664572	0.00744024	0.00717254	0.00869138	0.00577783	0.0139473	0.00552015	0.00737015	0.0061699	0.00661486	0.00585836	0.00612232	0.00753054	0.0062636	0.00881022	0.00776283	0.00552015
philscie_315	0.00711611	0.00730785	0.00680788	0.00624977	0.00564712	0.00531096	0.00667205	0.010355	0.00620067	0.00533624	0.0055455	0.00747561	0.00752335	0.00496742	0.00602494	0.00713966	0.00628788	0.00884058	0.0095789	0.01199	0.0103102	0.00801138	0.00960018	0.00637981	0.00586507	0.0061786	0.00632079	0.00733969	0.00656675	0.0054806	0.00839772	0.00566972	0.00514892	0.0122991	0.00742055	0.0111841	0.00939461	0.00647379	0.00700772	0.00998287	0.00939739	0.00636566	0.00615221	0.00916687	0.00532384	0.0153705	0.00772372	0.00600487	0.00816818
philscie_316	0.00643926	0.00973727	0.00655128	0.00581199	0.00841118	0.00624324	0.00581199	0.011	0.00728687	0.00671199	0.00936744	0.00655128	0.0110763	0.00745128	0.00642081	0.00753452	0.00650199	0.00581199	0.0074043	0.0249208	0.0103047	0.00642081	0.00657866	0.00581199	0.00655128	0.00624324	0.00899661	0.00857249	0.00792401	0.00581199	0.00746194	0.00581199	0.00860198	0.00581199	0.00581199	0.00581199	0.00660814	0.00657866	0.00645886	0.0140569	0.00655128	0.0127132	0.00581199	0.00581199	0.00667449	0.00747065	0.00772866	0.00812842	0.00708205
philscie_317	0.0069747	0.0151256	0.00697187	0.00756367	0.0169741	0.00663581	0.00622668	0.00762618	0.00686717	0.00840747	0.00703714	0.00735631	0.00824637	0.00624865	0.0065203	0.00640971	0.0104804	0.0112358	0.00639963	0.010594	0.0101369	0.00759339	0.00914824	0.0114798	0.00693905	0.00777965	0.00918902	0.00662142	0.00664068	0.00766368	0.00798165	0.00718567	0.00743247	0.00841407	0.0111881	0.00899776	0.00996114	0.00763128	0.00666348	0.00645699	0.00720325	0.00785697	0.00667874	0.0085194	0.00675691	0.00739651	0.00715549	0.00618802	0.00709014
philscie_318	0.00617033	0.0212086	0.007212	0.00807711	0.00687889	0.00623015	0.00581935	0.00807379	0.00766882	0.0061605	0.00945906	0.00619351	0.00681568	0.00570903	0.00736601	0.00594017	0.0137621	0.0191692	0.00745502	0.00973747	0.00877043	0.00588647	0.00931485	0.0103551	0.00600921	0.0066638	0.00743762	0.00738939	0.00634782	0.00545687	0.01073	0.00646196	0.00679895	0.0072495	0.00846125	0.00621082	0.00873118	0.00545687	0.007975	0.00630072	0.00960426	0.00831827	0.00897244	0.0108651	0.00623101	0.0102873	0.00575429	0.00861097	0.00662257
philscie_319	0.0108883	0.00638317	0.0145205	0.00551766	0.00654956	0.00588105	0.00686599	0.00551766	0.00602909	0.00594918	0.00551766	0.00896898	0.00687368	0.011467	0.0132923	0.00799308	0.00551766	0.00604876	0.0114732	0.00674613	0.00691266	0.00588105	0.00602909	0.00551766	0.00551766	0.00679936	0.00638683	0.00597795	0.0100387	0.00654617	0.00789325	0.006504	0.00981869	0.00611804	0.00597795	0.00675587	0.00878613	0.00551766	0.00631257	0.00551766	0.00775668	0.00551766	0.00679862	0.0059238	0.00756487	0.00857595	0.0323078	0.00679877	0.00929718
philscie_320	0.00845362	0.00593409	0.0170901	0.00629127	0.00794063	0.00613528	0.00588318	0.0065648	0.00607909	0.00649183	0.00620895	0.00647371	0.00661097	0.00818435	0.0127739	0.00722837	0.00595668	0.00580174	0.00781184	0.00662193	0.0065672	0.00652051	0.00592879	0.00601733	0.00589516	0.0067177	0.00592391	0.0077316	0.0130211	0.00748578	0.00869949	0.00622752	0.00786017	0.0119752	0.0061507	0.0076323	0.00632392	0.00627121	0.00913181	0.0113899	0.00605096	0.00719977	0.00617948	0.00580174	0.00851501	0.00990675	0.00696751	0.00646479	0.00778644
philscie_321	0.00548421	0.00548421	0.00792422	0.00585985	0.00740368	0.00548421	0.00548421	0.00604331	0.0131376	0.00659723	0.00548421	0.00700067	0.00661188	0.00598507	0.00587197	0.00834276	0.00784145	0.00667335	0.0102271	0.00675225	0.00936101	0.00714362	0.00585985	0.0070963	0.00664704	0.00626332	0.00631718	0.00687543	0.00685912	0.00581812	0.00707894	0.00921554	0.00836818	0.00861162	0.00631718	0.00818704	0.00608562	0.00670674	0.00705655	0.00548421	0.00548421	0.00653163	0.00714888	0.00576376	0.00668114	0.00639175	0.00628916	0.0061113	0.00548421
philscie_322	0.00605596	0.00859488	0.00892763	0.00923631	0.00981506	0.00684645	0.00661846	0.00791063	0.00607455	0.00781991	0.00661846	0.0103121	0.00731869	0.00570277	0.00614426	0.00723644	0.0134307	0.00652689	0.00638372	0.00900306	0.00620733	0.00724032	0.00570277	0.00655094	0.00659072	0.00570277	0.00832947	0.0095036	0.00604735	0.00614426	0.00865315	0.00649008	0.006951	0.00793442	0.00952289	0.0100339	0.00821131	0.007822	0.00648884	0.00738465	0.00649008	0.00829008	0.00768518	0.00637222	0.00675504	0.00650012	0.00697601	0.00707301	0.00605596
philscie_323	0.00672861	0.00991195	0.0063235	0.00869714	0.00804203	0.00581826	0.00635498	0.00724048	0.00843219	0.0120932	0.00692001	0.00669729	0.00737301	0.00630944	0.00635191	0.00792538	0.0106359	0.00662671	0.00708336	0.0055873	0.00774147	0.00628306	0.00640454	0.00593001	0.00789138	0.00672436	0.0111793	0.00797177	0.00598079	0.00767582	0.0077943	0.00710516	0.00684602	0.011238	0.00640454	0.008718	0.00658913	0.00639632	0.0055873	0.00599592	0.00595365	0.01054	0.00672054	0.00598079	0.00643859	0.00587444	0.0063288	0.00698643	0.0055873
philscie_324	0.00613874	0.00666361	0.0083175	0.00577422	0.00937143	0.00672066	0.00602088	0.0168196	0.00613769	0.00570178	0.0140375	0.00709386	0.00651296	0.00771724	0.00633953	0.00697377	0.00721381	0.0150933	0.00596314	0.0134798	0.00844869	0.00648609	0.00752183	0.013324	0.00618691	0.00633236	0.00744487	0.0094801	0.00713714	0.00554571	0.00656661	0.0075297	0.00580106	0.007239	0.00683351	0.00983451	0.010762	0.00635638	0.00753063	0.00741209	0.00620718	0.00594234	0.00646304	0.0101	0.00785499	0.00726095	0.00765659	0.00670318	0.0062408
philscie_325	0.00611907	0.0058973	0.0116666	0.01142	0.00695798	0.00487051	0.00487051	0.00542966	0.0342592	0.00752062	0.00517951	0.00768155	0.00695077	0.0139146	0.00517951	0.00935458	0.0131567	0.00528987	0.00704644	0.00552285	0.00685204	0.00527541	0.0055974	0.00582344	0.00909278	0.0109788	0.0115022	0.00883537	0.00559895	0.00813151	0.0420758	0.00676951	0.00604591	0.00863047	0.00765576	0.00684133	0.00719865	0.00733539	0.00524929	0.00579096	0.00487051	0.00487051	0.00737337	0.00515008	0.00954697	0.00560727	0.0055828	0.0064377	0.00585649
philscie_326	0.00605534	0.0110715	0.0067691	0.00546645	0.00975371	0.00638662	0.00546645	0.00683577	0.00722083	0.00574464	0.0108591	0.00546645	0.0124264	0.00568642	0.0070582	0.00601489	0.00636714	0.00689895	0.00714623	0.0462517	0.00634899	0.00636064	0.00610789	0.00749452	0.00663545	0.00608245	0.0080491	0.00577156	0.00584479	0.00665411	0.00660498	0.00572209	0.00631841	0.00546645	0.00674228	0.00724827	0.0164906	0.00835686	0.00628913	0.0193477	0.00683168	0.00673111	0.00546645	0.00673385	0.0067838	0.00677544	0.00691685	0.00643717	0.0104718
philscie_327	0.0110393	0.00722732	0.00654508	0.00688309	0.00936248	0.00623306	0.00779292	0.00654508	0.00748045	0.0086615	0.00730925	0.0093844	0.00607335	0.00691605	0.00661306	0.00730079	0.0143143	0.00753085	0.0076649	0.0113701	0.00900912	0.00736924	0.00676733	0.0100634	0.00702401	0.00608175	0.00785242	0.00815404	0.00793392	0.00642928	0.00956087	0.00652218	0.00681059	0.00832106	0.0097966	0.00749051	0.0107829	0.00838606	0.00719858	0.00647991	0.0096222	0.00724438	0.00618349	0.00878924	0.00648926	0.00704263	0.00575393	0.00726595	0.00781243
philscie_328	0.00714331	0.00622936	0.00674279	0.00941791	0.00761922	0.0060651	0.00657367	0.00682526	0.00817937	0.00931515	0.0057817	0.00758157	0.0063803	0.00630533	0.00728983	0.00868934	0.0122637	0.00649626	0.00721139	0.00589271	0.00660623	0.00562659	0.0060761	0.00607067	0.00614544	0.0062842	0.00618291	0.00920033	0.00663828	0.00852297	0.00659489	0.00869525	0.00634708	0.0175113	0.00695672	0.00950751	0.00664704	0.00710718	0.00581373	0.00703432	0.00565672	0.00697374	0.00665222	0.00647009	0.00629414	0.0059042	0.00589271	0.006312	0.00603609
philscie_329	0.00627331	0.00643376	0.00872441	0.00547351	0.00646053	0.00547351	0.00674043	0.00637329	0.00648369	0.00572777	0.00570466	0.0107601	0.00689131	0.00595892	0.00779126	0.00599207	0.00725865	0.00615154	0.0120875	0.00777299	0.00662828	0.0109909	0.00574593	0.00592982	0.00547351	0.00680071	0.00625647	0.00697587	0.00573654	0.00569145	0.00600896	0.00898788	0.00638223	0.00594842	0.00573654	0.00785547	0.00574593	0.00625724	0.00721164	0.0065677	0.00614196	0.00663195	0.00598203	0.00660828	0.00596762	0.0246013	0.00678005	0.00569145	0.0703294
philscie_330	0.00459327	0.00646706	0.00749576	0.00519463	0.00776444	0.00590051	0.00472845	0.00720702	0.00529653	0.00648192	0.00817982	0.00710591	0.0121166	0.00555552	0.00650236	0.00622885	0.00597486	0.00519428	0.00687905	0.0680108	0.00742268	0.00966651	0.00638729	0.00531904	0.00590548	0.00718815	0.00565321	0.00825415	0.00627391	0.00628639	0.0080445	0.00491964	0.00829342	0.00628625	0.00565483	0.0113582	0.00639426	0.00565054	0.00911554	0.00914811	0.00904215	0.00571568	0.00510179	0.00545661	0.00788772	0.00603191	0.00640956	0.00577408	0.0142987
philscie_331	0.00829185	0.00512589	0.012071	0.00550122	0.00712358	0.00490843	0.00688525	0.00614837	0.00567208	0.00596968	0.00554546	0.00609471	0.0058629	0.00822261	0.0175243	0.00626394	0.00513425	0.00532083	0.00754728	0.014275	0.00608913	0.00666651	0.00583527	0.00532059	0.00593386	0.00646023	0.00612535	0.00820698	0.0122623	0.0070692	0.00944177	0.0056352	0.0102924	0.00594538	0.00626243	0.012009	0.00855931	0.00616729	0.00607979	0.00866901	0.00539559	0.00620997	0.00610651	0.0058907	0.0092702	0.0172852	0.0185092	0.00602829	0.0204271
philscie_332	0.0058853	0.00516568	0.00623117	0.00710334	0.00610749	0.00669847	0.00629368	0.00607321	0.0133866	0.00768075	0.00554295	0.00637528	0.00663277	0.00618243	0.00733181	0.00903393	0.0175922	0.00605975	0.0100559	0.00638085	0.00801288	0.00567541	0.00562526	0.00624249	0.00721409	0.00658456	0.00717767	0.00863792	0.0144669	0.00608842	0.00522749	0.0109773	0.00733335	0.0150135	0.00716418	0.00767642	0.00833088	0.00761093	0.00654031	0.00502304	0.00664305	0.00557398	0.00693674	0.00630137	0.00601317	0.00632526	0.00618189	0.00636511	0.00583671
philscie_333	0.00681977	0.00714523	0.00650578	0.00939345	0.00886557	0.00614491	0.0060307	0.00738698	0.00710893	0.00721829	0.00665363	0.00677937	0.00845489	0.00648151	0.00906285	0.00751405	0.0324792	0.0126215	0.0103	0.011087	0.00781009	0.00814691	0.00623454	0.00756736	0.00677202	0.00585038	0.00828079	0.00768653	0.00643633	0.00735158	0.0107521	0.00643943	0.00775332	0.0106242	0.00902395	0.0103045	0.00698426	0.00828353	0.00645005	0.0174771	0.00650488	0.00725802	0.00676443	0.00665718	0.00647063	0.00688563	0.0066115	0.00807394	0.00894551
philscie_334	0.00535716	0.0167751	0.00514059	0.00514059	0.00776178	0.00552104	0.00514059	0.00748829	0.00761962	0.00819617	0.00765518	0.00559468	0.0245544	0.00514059	0.00558049	0.0066328	0.00560982	0.0526471	0.00642183	0.00991273	0.00604384	0.00920281	0.00514059	0.0110413	0.013618	0.00709987	0.00570366	0.0100986	0.00514059	0.00597077	0.00514059	0.00667379	0.00711928	0.00875826	0.00648125	0.00789476	0.00704987	0.00787026	0.00592324	0.00717146	0.00759781	0.00514059	0.00514059	0.00719025	0.00576547	0.0097097	0.00514059	0.00665709	0.00514059
philscie_335	0.00702074	0.00529417	0.00529417	0.00529417	0.00529417	0.00529417	0.00529417	0.00529417	0.0128246	0.0137789	0.00529417	0.00606735	0.00588639	0.00529417	0.00600787	0.0170758	0.00595689	0.00529417	0.010845	0.00632507	0.00672157	0.00771913	0.00529417	0.00600787	0.00529417	0.0114987	0.00529417	0.00825697	0.00611283	0.00529417	0.00529417	0.00529417	0.00602665	0.0111497	0.00529417	0.00625398	0.00883753	0.00529417	0.00721806	0.00529417	0.00529417	0.00632507	0.00672157	0.00529417	0.00816775	0.00529417	0.00529417	0.00611283	0.00716764
philscie_336	0.00660755	0.00669902	0.0078346	0.00605679	0.00950843	0.00595631	0.00550765	0.00672386	0.0102098	0.00602645	0.0060209	0.00666689	0.0108493	0.00715223	0.00679254	0.00627954	0.013805	0.00736428	0.00671823	0.01008	0.00901628	0.00706382	0.00599886	0.00584323	0.00726136	0.00874442	0.00573417	0.00963285	0.00607143	0.00669061	0.00568189	0.00711179	0.00816038	0.00680233	0.00733051	0.00758756	0.00610196	0.00742732	0.0063189	0.00725348	0.00634813	0.00634391	0.00597418	0.00578222	0.0109661	0.0069936	0.00700444	0.0059302	0.00598586
philscie_337	0.00485632	0.00624162	0.0206791	0.00638396	0.00554465	0.00485632	0.00667364	0.00580324	0.00703604	0.00551024	0.00485632	0.00556326	0.00789479	0.00774966	0.00681313	0.00629683	0.00633688	0.00564895	0.00762931	0.00545079	0.00746351	0.00770466	0.00634701	0.00639495	0.00877506	0.00755128	0.00558289	0.00934988	0.010009	0.0107177	0.0100222	0.00537945	0.00616415	0.00593598	0.00915511	0.0149072	0.00742252	0.00558289	0.00826089	0.0176529	0.00703604	0.00549429	0.00522999	0.00596937	0.00537945	0.00642105	0.00600376	0.00570008	0.00640118
philscie_338	0.00846737	0.00672969	0.0158082	0.00618073	0.00724602	0.00677096	0.00698215	0.00712776	0.00613951	0.00628453	0.00647429	0.00823719	0.00777922	0.00604548	0.018491	0.0064931	0.00632761	0.00625921	0.00762047	0.0133118	0.0075364	0.00740627	0.00684449	0.0076792	0.00653765	0.00685051	0.00687473	0.00752732	0.0104764	0.00617913	0.00963941	0.00760155	0.00647169	0.00750391	0.007742	0.00742598	0.0078461	0.00676451	0.0103233	0.0114626	0.00634552	0.00816184	0.00619314	0.00697568	0.008147	0.0137639	0.0148205	0.00639754	0.0112819
philscie_339	0.00546551	0.0059429	0.00546551	0.00796507	0.0104276	0.0059429	0.00589815	0.00954657	0.0102525	0.00832012	0.00628959	0.0058727	0.0101178	0.00546551	0.00546551	0.00679135	0.0271398	0.00641091	0.00861535	0.0157258	0.00636715	0.00813725	0.00582049	0.0072895	0.00664141	0.00722179	0.0107797	0.00781238	0.00546551	0.00687709	0.00971048	0.00769618	0.00681213	0.014575	0.00653047	0.00833211	0.00817309	0.00664192	0.00546551	0.00601929	0.00739372	0.0110522	0.0111348	0.0059121	0.00546551	0.00633079	0.00700787	0.00706296	0.00546551
philscie_340	0.00656453	0.00637827	0.0108041	0.00531016	0.0060532	0.00810714	0.00597889	0.01079	0.00636657	0.00597064	0.0104536	0.00531016	0.0102831	0.00593245	0.00747893	0.00593806	0.0070214	0.00641571	0.00723281	0.0179117	0.0234909	0.00689015	0.00554132	0.00531016	0.00635608	0.00766184	0.00531016	0.00746094	0.00619014	0.00639404	0.00650685	0.00568168	0.00861821	0.00772747	0.00531016	0.00768995	0.00730976	0.0059364	0.00531016	0.0249402	0.00833076	0.00789515	0.00571025	0.00531016	0.00717308	0.0119086	0.00744311	0.00939706	0.00875542
philscie_341	0.006937	0.00986328	0.00677678	0.00766721	0.00629438	0.00623719	0.0117879	0.0072202	0.00612511	0.00854024	0.00789799	0.008788	0.00909211	0.0061578	0.00748847	0.00872215	0.0108456	0.00962506	0.00704032	0.0174094	0.0132087	0.00571957	0.00677053	0.00703359	0.00688859	0.00746824	0.00861622	0.00656368	0.00633989	0.00617781	0.0123597	0.00641744	0.00719767	0.00611941	0.01096	0.00652641	0.0126898	0.00633957	0.00649793	0.00617602	0.0154358	0.00979938	0.00752091	0.0126853	0.00882878	0.00950055	0.00887849	0.00661305	0.00839742
philscie_342	0.0055304	0.00659803	0.00653019	0.00558475	0.00949302	0.0122536	0.00567714	0.00869394	0.00965927	0.00715278	0.00679338	0.00990867	0.0089032	0.00555588	0.0109455	0.00690549	0.0162229	0.00563608	0.00723346	0.00890561	0.00703858	0.00587782	0.00591123	0.0051228	0.00704351	0.00543077	0.00846766	0.00969646	0.0051228	0.00718879	0.0158978	0.00788269	0.00693037	0.00714919	0.00828696	0.00669129	0.0055304	0.00634771	0.0051228	0.0235069	0.00774173	0.00655697	0.00663695	0.00865255	0.00544509	0.0229886	0.00682122	0.00631385	0.010148
philscie_343	0.00662458	0.0063803	0.0101632	0.00892527	0.00661351	0.00600888	0.00765119	0.00605639	0.0077866	0.007583	0.00575544	0.00749051	0.00784716	0.0057289	0.0060412	0.0126992	0.0251378	0.00807213	0.00686995	0.0107975	0.00788654	0.00874637	0.00667309	0.00745753	0.0061894	0.00820091	0.00943753	0.00683575	0.00550329	0.00844488	0.00950154	0.00788626	0.0058605	0.00904948	0.0073888	0.00671687	0.0142184	0.00830949	0.00645741	0.00674796	0.00894184	0.00575544	0.00694558	0.00709923	0.00600758	0.00687733	0.0057712	0.0108654	0.00693986
philscie_344	0.00573384	0.00607863	0.00632031	0.00708786	0.00679316	0.00652082	0.00631321	0.00759805	0.00573384	0.00702439	0.00663199	0.00652807	0.00640565	0.00633428	0.00623748	0.00719522	0.0146545	0.00778343	0.00678167	0.0121496	0.00706823	0.00752466	0.00651992	0.00665222	0.00740106	0.00590257	0.00806189	0.00839588	0.00695503	0.00573384	0.00701295	0.00707798	0.00665291	0.00649081	0.00834512	0.00906714	0.0101501	0.00677076	0.00617241	0.00573384	0.0072438	0.00719416	0.00638686	0.00573384	0.00585972	0.00650347	0.00636437	0.0079187	0.00611233
philscie_345	0.00802343	0.00692112	0.0132977	0.0069215	0.00722513	0.00686824	0.00521755	0.00550572	0.00525799	0.0072831	0.00498839	0.00703807	0.00806441	0.00545846	0.0162688	0.0065582	0.00997689	0.00786027	0.00574537	0.0103306	0.0113516	0.00585339	0.00788563	0.00785971	0.00757856	0.00543072	0.00836953	0.00933753	0.0056339	0.00610462	0.00527484	0.0100769	0.00589071	0.0157071	0.0076846	0.0114478	0.0103927	0.00664637	0.00558224	0.00498839	0.00684927	0.0063169	0.008791	0.0105536	0.00680115	0.00945304	0.0150882	0.00870023	0.00723112
philscie_346	0.00650903	0.00630806	0.00631994	0.00601091	0.0124863	0.00604478	0.00787979	0.00656357	0.0103284	0.00784465	0.00644127	0.00895708	0.00947982	0.00649582	0.00578223	0.00721994	0.00761269	0.00876112	0.00628108	0.00835431	0.0122374	0.00679416	0.00798957	0.00870268	0.00882489	0.00692223	0.00656188	0.0106656	0.00593634	0.00894787	0.0075805	0.00623958	0.00668816	0.00770368	0.011032	0.00799635	0.00684886	0.00618421	0.00578223	0.00625694	0.0101617	0.00714713	0.00802237	0.00650261	0.00711848	0.00670456	0.00783494	0.00797052	0.00605488
philscie_347	0.00649396	0.020992	0.0062062	0.00739129	0.00779027	0.00688379	0.0063119	0.00713547	0.00552506	0.00628139	0.00738089	0.00758777	0.00745553	0.00552506	0.00594253	0.00643353	0.00762309	0.0328734	0.00678098	0.0101288	0.0149732	0.0065876	0.00945503	0.0151409	0.00816513	0.00646659	0.00736162	0.0068093	0.00552506	0.00621099	0.00925884	0.00604273	0.00776654	0.00691054	0.0115077	0.0111333	0.00756155	0.00688407	0.00576472	0.00589482	0.0080608	0.00776821	0.00727862	0.0113076	0.00667295	0.00923924	0.00642186	0.0067076	0.00665991
philscie_348	0.00589959	0.00638718	0.00924778	0.00688712	0.0080776	0.00576418	0.00541661	0.00729756	0.00879375	0.00983463	0.0059011	0.00771934	0.00880268	0.0141574	0.0069986	0.0100901	0.00960471	0.00593796	0.00656407	0.00888266	0.00664646	0.00626788	0.00585154	0.0074856	0.00779793	0.00787361	0.00804339	0.00752263	0.00597834	0.00805558	0.0115235	0.00883948	0.00541661	0.00695279	0.0084125	0.0085513	0.00962044	0.0125258	0.00596375	0.00622561	0.00677533	0.0056857	0.0068304	0.00786179	0.00879542	0.0063097	0.00598861	0.00767758	0.00573609
philscie_349	0.00621571	0.0108176	0.00716585	0.00669535	0.00888734	0.00621571	0.00621571	0.00621571	0.00993237	0.00923958	0.00682964	0.00878023	0.00728567	0.0073778	0.00711387	0.0114656	0.0103498	0.00653547	0.00680603	0.00621571	0.0111469	0.00621571	0.00621571	0.00621571	0.00621571	0.00664205	0.0156359	0.00782972	0.00777276	0.00621571	0.00830818	0.00925452	0.0128044	0.00768543	0.00818763	0.00801029	0.00839379	0.00824494	0.00700231	0.00621571	0.00621571	0.00729312	0.0196132	0.00621571	0.00621571	0.00845486	0.00982603	0.00668081	0.00653547
philscie_350	0.00634424	0.00564363	0.00708729	0.0070993	0.00764235	0.0060505	0.00650199	0.00594896	0.0154213	0.0277474	0.00564363	0.00665218	0.00734495	0.00625787	0.00610826	0.0192934	0.0073314	0.00589989	0.00778948	0.00661537	0.00724956	0.00681906	0.00584294	0.00670663	0.00732945	0.00989363	0.00954182	0.00755922	0.00641371	0.00645403	0.0153864	0.0115237	0.00900835	0.00927726	0.00669291	0.0065732	0.00716821	0.00671941	0.00564363	0.00681995	0.00730592	0.00678541	0.00704963	0.00671917	0.00633299	0.00564363	0.0117228	0.00698905	0.00758331
philscie_351	0.0059754	0.0103916	0.00681859	0.00914772	0.00675807	0.00559739	0.00526968	0.0210119	0.00669706	0.0063193	0.0061113	0.00564843	0.0132242	0.00551616	0.00699613	0.00630666	0.0115284	0.0306175	0.00598008	0.0150113	0.00929801	0.00695671	0.00691031	0.0094894	0.00616083	0.00554692	0.00785456	0.00979732	0.00540016	0.00645563	0.00619085	0.00699038	0.00522603	0.00954972	0.00790616	0.00989282	0.00876962	0.00753004	0.00562136	0.00524159	0.00572278	0.00646517	0.00658353	0.0160576	0.00652692	0.0102596	0.00627133	0.00645963	0.0056218
philscie_352	0.00630916	0.00799124	0.0065872	0.00500893	0.0101309	0.00451891	0.00451891	0.00451891	0.00493029	0.00851948	0.00451891	0.00584668	0.0115116	0.00538563	0.00505635	0.00873979	0.00695132	0.00770549	0.00451891	0.0155435	0.0171701	0.00549895	0.00689274	0.00854995	0.00747734	0.00984952	0.00500893	0.013179	0.0048811	0.00561	0.00879431	0.00615141	0.00532368	0.0054808	0.00731171	0.00641026	0.00617845	0.00530059	0.00558204	0.00899681	0.00527212	0.00494611	0.00642321	0.00658637	0.00522412	0.00519112	0.00602534	0.00531228	0.00755506
philscie_353	0.0109285	0.0063996	0.00666701	0.0055189	0.00869068	0.00747978	0.0052913	0.00665392	0.00599361	0.00595402	0.00893063	0.00630245	0.00701438	0.0052913	0.00604255	0.00850967	0.00631551	0.0052913	0.00626976	0.00687068	0.00664186	0.00561262	0.00653349	0.00667859	0.00674557	0.0062293	0.0052913	0.00978308	0.0058072	0.00848531	0.00745558	0.0052913	0.00791371	0.00827361	0.0075427	0.0159985	0.008795	0.0100561	0.00723616	0.0109157	0.00667311	0.00761128	0.00712445	0.00942269	0.00687555	0.0052913	0.00689464	0.0148965	0.00685546
philscie_354	0.00770134	0.0145777	0.00861164	0.0109121	0.00605142	0.00719647	0.00611386	0.00519801	0.00815737	0.00519801	0.00889207	0.00702061	0.0100131	0.00519801	0.00800056	0.00519801	0.00609206	0.0307934	0.00864929	0.00843246	0.00855687	0.00519801	0.00921377	0.0194661	0.00519801	0.00624106	0.00633589	0.0106468	0.00519801	0.00519801	0.00676259	0.00519801	0.00771509	0.00609206	0.0121053	0.00937022	0.00649284	0.00754488	0.00519801	0.00775823	0.00637145	0.00690483	0.00607127	0.0217062	0.00519801	0.00871832	0.00519801	0.0184258	0.00658875
philscie_355	0.0079299	0.00555727	0.00954499	0.00555727	0.00608764	0.00555727	0.00555727	0.00625083	0.0070293	0.0189117	0.00555727	0.0157938	0.00607248	0.00719641	0.00939918	0.00761226	0.00736052	0.00555727	0.00620129	0.00715037	0.00982533	0.00555727	0.00555727	0.00690038	0.00555727	0.0067426	0.00663408	0.00675944	0.00627857	0.0123473	0.00672066	0.0120698	0.00788647	0.0143083	0.00714048	0.00956816	0.00622514	0.0107888	0.00673166	0.00622514	0.00669968	0.00658854	0.00727042	0.00555727	0.00555727	0.00686916	0.00750077	0.00712828	0.0129295
philscie_356	0.00733702	0.00741192	0.0103449	0.00744142	0.00765168	0.00758292	0.00656516	0.00709249	0.00666261	0.00895388	0.0136239	0.00731063	0.00825979	0.0062009	0.00763448	0.0089841	0.0106166	0.00912324	0.00762159	0.0245722	0.012471	0.00863286	0.00745073	0.00734418	0.00600555	0.00693047	0.00663324	0.00707176	0.00597691	0.00600488	0.00772224	0.00786806	0.00714703	0.00681431	0.0079441	0.00767926	0.0102786	0.00628552	0.00796435	0.00831563	0.00638142	0.00765122	0.00652053	0.00771287	0.00692917	0.00691864	0.00672874	0.0066316	0.00947917
philscie_357	0.00566785	0.00573834	0.00979896	0.0092069	0.00867263	0.00565267	0.00624629	0.00580442	0.00578088	0.00810207	0.00512154	0.00625512	0.00573834	0.00648905	0.00775227	0.00635642	0.0117694	0.00512154	0.00512154	0.00512154	0.00566785	0.00568391	0.00703362	0.00619123	0.00628465	0.00674887	0.00713868	0.0121623	0.00568391	0.00884119	0.00562472	0.0100265	0.00635514	0.0189853	0.00881706	0.00922934	0.00578088	0.00678356	0.00562472	0.00512154	0.00512154	0.00616519	0.00753432	0.00571906	0.00512154	0.00512154	0.0109436	0.00578088	0.00512154
philscie_358	0.00513375	0.00553228	0.00580632	0.00519238	0.0107462	0.00477927	0.0046067	0.00665259	0.0113843	0.00682047	0.00463935	0.00615331	0.00500935	0.00507559	0.00583063	0.008947	0.0613285	0.00563271	0.00567901	0.0090469	0.0120649	0.00635078	0.00646406	0.00722176	0.00682312	0.00923676	0.00904507	0.0101544	0.00742927	0.00621933	0.00701356	0.0071913	0.00534516	0.00982511	0.0118069	0.0106534	0.00895276	0.00759034	0.00479634	0.00420405	0.00514557	0.00497101	0.00580807	0.00918927	0.00420405	0.00621458	0.00461703	0.00502317	0.00452617
philscie_359	0.00541056	0.00809619	0.00701853	0.00512281	0.00740971	0.00613153	0.00581252	0.00912278	0.0058192	0.0057876	0.00887427	0.00636096	0.00974808	0.0079306	0.00767454	0.00635582	0.00574763	0.00637311	0.00762125	0.0248493	0.00871071	0.0136878	0.00635679	0.00550338	0.00594171	0.0106083	0.00512281	0.00743795	0.00595389	0.00570621	0.00616378	0.00617135	0.00512281	0.00582235	0.0060532	0.00713859	0.00599716	0.00742016	0.00714202	0.0170091	0.00957229	0.00800583	0.00543327	0.0083801	0.00694934	0.011332	0.0065726	0.00548031	0.0233212
philscie_360	0.00642016	0.00723927	0.00809245	0.00646981	0.00763152	0.00708587	0.00746935	0.00692771	0.00542223	0.00589279	0.0147103	0.00713987	0.0109518	0.00608455	0.00653108	0.00743939	0.00751281	0.00705113	0.00639352	0.0338655	0.0214895	0.00745681	0.00661241	0.00572092	0.00757577	0.00736692	0.00778234	0.00989012	0.00856659	0.00674486	0.0125396	0.0061881	0.00658948	0.00855445	0.00636677	0.00873756	0.0075645	0.00646373	0.00665397	0.00857373	0.00752329	0.00984237	0.0061312	0.00599298	0.00576359	0.00764981	0.00639537	0.00603492	0.00914914
philscie_361	0.00740501	0.00947738	0.00767612	0.00622418	0.00710473	0.00706075	0.00540609	0.00880331	0.0058398	0.00595157	0.00746551	0.00542723	0.00936038	0.005595	0.00685615	0.00737482	0.00767293	0.00560124	0.00610251	0.0122367	0.00735321	0.00677142	0.00605032	0.0068109	0.00723721	0.00522638	0.00670585	0.00969774	0.00658581	0.0058052	0.0068214	0.00854723	0.0174868	0.00688355	0.00874348	0.0114628	0.00855307	0.00649303	0.00616232	0.0131504	0.0331331	0.0113606	0.00617725	0.0107561	0.0118022	0.00593988	0.00684713	0.00751075	0.00577428
philscie_362	0.00593653	0.00606881	0.00527512	0.00593653	0.00702639	0.00654525	0.00527512	0.010999	0.00527512	0.00929861	0.0072425	0.00527512	0.00752769	0.00527512	0.0067182	0.00633639	0.00725056	0.0199197	0.00527512	0.0136384	0.00688987	0.00527512	0.00861945	0.00984688	0.00597544	0.00595543	0.00692865	0.0124306	0.00527512	0.0102985	0.0063826	0.00570804	0.00527512	0.00855743	0.00961388	0.0100896	0.00804343	0.0141079	0.00585587	0.00585587	0.00624243	0.00922982	0.00662255	0.0104398	0.00662326	0.00673775	0.00527512	0.0090545	0.00527512
philscie_363	0.00635714	0.00989906	0.00579931	0.00736809	0.00728737	0.00557116	0.0048228	0.00505667	0.00553441	0.00655008	0.00454217	0.00905435	0.0055914	0.00454217	0.00454217	0.00614997	0.0116999	0.056911	0.00549201	0.0133839	0.0133781	0.00566885	0.00692836	0.0152333	0.00508693	0.00499392	0.00705304	0.00560056	0.00554335	0.00563169	0.00582382	0.00499392	0.00454217	0.00896637	0.00871527	0.00567406	0.0117745	0.00670857	0.00454217	0.00483157	0.00642008	0.00684998	0.0102696	0.0141521	0.00513965	0.00906692	0.00499392	0.00692328	0.00499392
philscie_364	0.00744077	0.00648184	0.0100393	0.0063863	0.00666729	0.00672981	0.0112465	0.0072349	0.00628502	0.00670491	0.00938441	0.00820396	0.00804671	0.00661542	0.00704354	0.00680306	0.00726714	0.00729313	0.0078454	0.0222702	0.00766345	0.00859675	0.0069363	0.00638843	0.00716166	0.00687003	0.00674328	0.00702578	0.0074815	0.00765461	0.0110113	0.00628136	0.00728355	0.00740964	0.00622686	0.00902255	0.00681723	0.00601736	0.00839244	0.00857691	0.00850853	0.0065896	0.0069329	0.007231	0.00951613	0.0093995	0.00920312	0.00663992	0.0098423
philscie_365	0.00589744	0.020377	0.00592184	0.00640341	0.00961507	0.0067556	0.00590355	0.00591445	0.00627145	0.00914917	0.00650393	0.00579845	0.0112676	0.00653567	0.00685536	0.00702632	0.00668536	0.0134961	0.00607467	0.00704011	0.00891562	0.0070374	0.00554701	0.00757181	0.00754885	0.0076168	0.00622598	0.0113801	0.00536997	0.00581969	0.00645568	0.00654967	0.00759402	0.00807912	0.00757769	0.0118578	0.00567008	0.00659008	0.0059836	0.00792412	0.00683788	0.00593304	0.00720024	0.00744064	0.00669493	0.00594611	0.00564705	0.00684185	0.00588607
philscie_366	0.00677306	0.0158783	0.00591506	0.00595731	0.00660169	0.00764336	0.00579964	0.00523904	0.00586025	0.00523904	0.00783037	0.00598048	0.00589574	0.00598048	0.00672193	0.00672347	0.00636025	0.014407	0.00805087	0.00803373	0.011433	0.00853339	0.0060052	0.0109126	0.0066576	0.0060052	0.00577357	0.00942534	0.00523904	0.0106759	0.0077663	0.00829654	0.00595731	0.00733784	0.011116	0.0126022	0.00609032	0.00591506	0.00662641	0.00523904	0.00764508	0.00718199	0.00722284	0.0073692	0.0058775	0.00603162	0.00523904	0.00589574	0.00523904
philscie_367	0.00526108	0.00722087	0.00559536	0.00860526	0.00670927	0.00483883	0.0062935	0.007505	0.0124703	0.011837	0.00690437	0.00648686	0.00877187	0.00483883	0.00889542	0.00648573	0.00694725	0.0102003	0.00584101	0.0112322	0.00881552	0.0123243	0.00483883	0.0087294	0.00730916	0.00483883	0.00857799	0.00783793	0.00483883	0.00586555	0.00582099	0.0207566	0.00939583	0.00580874	0.0164366	0.00727662	0.0104389	0.00709053	0.00538903	0.00686164	0.00755126	0.0246997	0.0144726	0.0100412	0.00546492	0.00483883	0.00824039	0.0104764	0.0065768
philscie_368	0.00933568	0.00631418	0.00649729	0.00571953	0.00653237	0.0062247	0.00580073	0.00581175	0.0206604	0.0169747	0.00643956	0.00749861	0.00617977	0.0310855	0.00628274	0.0064406	0.0067008	0.00674306	0.00617524	0.00511626	0.00742705	0.0056049	0.00694694	0.00969363	0.00867184	0.00658872	0.0054699	0.00721926	0.00605627	0.00792681	0.00631673	0.00682443	0.00687162	0.0062296	0.00775148	0.00715771	0.0091783	0.00859548	0.00720131	0.00597829	0.00677691	0.00669563	0.0191948	0.00600998	0.0408553	0.0065464	0.00929179	0.0120037	0.00679539
philscie_369	0.0050626	0.00629356	0.00674053	0.00654347	0.00724525	0.00583309	0.00511188	0.00713183	0.00470182	0.00512562	0.0111666	0.00565546	0.00765919	0.00443552	0.00544525	0.00553109	0.00609145	0.00877012	0.00629625	0.0871105	0.00869088	0.00831351	0.00551966	0.00528451	0.00693037	0.00643081	0.00639545	0.00522515	0.0054065	0.00545202	0.00702007	0.00535867	0.00624127	0.00589571	0.00621086	0.0118609	0.0112221	0.00515831	0.00584267	0.00997781	0.00827277	0.00536971	0.00495224	0.00630207	0.00619187	0.00676498	0.00496811	0.00589235	0.00798881
philscie_370	0.00604182	0.0167725	0.00541293	0.00561078	0.00683509	0.00556447	0.00547971	0.00982378	0.00620313	0.00683716	0.0124748	0.00761853	0.00756065	0.0058427	0.00658419	0.00723443	0.00714434	0.0197968	0.00716616	0.0234691	0.00645156	0.00756017	0.00684554	0.0112998	0.00599453	0.00678683	0.00606567	0.00679103	0.00649379	0.00656329	0.011922	0.00647977	0.00613173	0.00647291	0.00747561	0.00749582	0.00853501	0.00733834	0.00760936	0.0180045	0.00741228	0.0073484	0.00617984	0.00933044	0.00555285	0.00755804	0.00762339	0.00581924	0.00731877
philscie_371	0.00708416	0.00782313	0.00692832	0.00699263	0.00858403	0.00764033	0.00634948	0.00923019	0.00753568	0.00670321	0.00705649	0.00711477	0.010437	0.00634948	0.00844609	0.00786466	0.00823082	0.00943263	0.00665757	0.0130285	0.00792653	0.00727846	0.00699718	0.0077852	0.00670321	0.00697609	0.00752627	0.00843081	0.00634948	0.00783401	0.00836291	0.00741721	0.00779048	0.00981247	0.00922952	0.00671682	0.00744411	0.00798078	0.00694699	0.0090007	0.00892218	0.00881219	0.00704431	0.00704616	0.00722789	0.00828945	0.00786993	0.00667882	0.00751499
philscie_372	0.00690141	0.00957201	0.00759762	0.00847831	0.00675358	0.0065715	0.00619829	0.0070044	0.0062931	0.0150863	0.00712818	0.00640683	0.00630816	0.00651253	0.00615727	0.00665999	0.00692802	0.00692114	0.00623845	0.0111906	0.0129625	0.00761653	0.00677279	0.00676098	0.00704019	0.00780607	0.00761991	0.0117046	0.00674049	0.00651371	0.00925256	0.00733423	0.00888199	0.00748324	0.00987746	0.0118825	0.0081272	0.00650097	0.00680615	0.00792449	0.00600767	0.00629374	0.00634273	0.00605663	0.00641533	0.00702864	0.00712689	0.00632124	0.00619007
philscie_373	0.00628313	0.0100747	0.00593432	0.00670143	0.00615257	0.00693058	0.00591551	0.0144579	0.023253	0.016135	0.00566864	0.00627022	0.0121484	0.00583873	0.00585871	0.0122964	0.0068227	0.0061516	0.00867336	0.00729537	0.0110419	0.00703491	0.00609333	0.00835492	0.0072716	0.00667781	0.00673096	0.0082625	0.00592031	0.00630409	0.00730009	0.00876816	0.00693042	0.00788081	0.0110685	0.00763106	0.00640761	0.00700456	0.00675786	0.00598434	0.00637638	0.00584706	0.00691872	0.00585642	0.00623111	0.00581733	0.00593986	0.00614702	0.00591175
philscie_374	0.00672961	0.00682264	0.0076901	0.00563294	0.00834747	0.00810075	0.00632223	0.00842094	0.00777834	0.0065822	0.00637825	0.00766922	0.00761487	0.00563294	0.00724987	0.00692745	0.00692371	0.00708017	0.0173898	0.0111422	0.010484	0.00775826	0.00630659	0.00851797	0.00665644	0.00761963	0.00657451	0.00956537	0.00665224	0.00712932	0.00672172	0.00723369	0.00745815	0.00605379	0.0077776	0.00680891	0.00964525	0.00733533	0.00642033	0.00674245	0.00805819	0.0072944	0.00820882	0.0106921	0.00638561	0.00606997	0.00896163	0.00784876	0.00694639
philscie_375	0.0063641	0.00719023	0.00685997	0.00717943	0.00649976	0.00632272	0.00527766	0.00599619	0.00735702	0.00698272	0.00561912	0.0106868	0.00610719	0.00591992	0.00690963	0.00626351	0.010957	0.0227575	0.00563441	0.0095691	0.0089859	0.00964786	0.017069	0.0100665	0.0106221	0.0134716	0.00602672	0.00708795	0.00527766	0.00922055	0.00736424	0.00527766	0.00568976	0.00757621	0.00805635	0.00961823	0.0166522	0.00810482	0.00638747	0.00687987	0.0086685	0.00829145	0.00647999	0.0114313	0.00693663	0.00556915	0.00527766	0.0057557	0.00594624
philscie_376	0.00609139	0.00815548	0.0068852	0.00605758	0.00839314	0.00648909	0.00632889	0.00906083	0.0111884	0.00895037	0.00620478	0.00639433	0.0104058	0.00565988	0.00763794	0.00655123	0.00993588	0.00725412	0.00679041	0.0257661	0.00903056	0.0086781	0.00630636	0.00631919	0.00697438	0.00662009	0.00726353	0.0081476	0.00610177	0.00671176	0.010101	0.00706239	0.00743787	0.00637453	0.0077901	0.00899073	0.00912613	0.00618437	0.00616534	0.0189939	0.00804404	0.00669181	0.00626272	0.00707654	0.00695505	0.00755562	0.00771571	0.00653378	0.00788251
philscie_377	0.00692597	0.00514092	0.0058074	0.017926	0.00644906	0.00492396	0.00498158	0.00750746	0.00644192	0.0154891	0.00564635	0.00840572	0.00582128	0.00517336	0.00557452	0.00732721	0.0321763	0.00743704	0.0061538	0.00683768	0.00707728	0.00701709	0.0063908	0.00689352	0.00928066	0.00562964	0.00506802	0.00802961	0.00523404	0.00920824	0.006449	0.006524	0.00587886	0.0130028	0.00587761	0.00875819	0.0117702	0.00676031	0.00566813	0.00535242	0.00515415	0.00619514	0.00615368	0.00730254	0.00519214	0.0067678	0.00536007	0.00517175	0.00494612
philscie_378	0.0101998	0.00735971	0.00731925	0.00629431	0.00660579	0.00856183	0.00601485	0.0065943	0.00626695	0.00784031	0.00617702	0.00613768	0.00773351	0.00726744	0.00665219	0.0119998	0.00709395	0.00731999	0.00682206	0.00999112	0.0118123	0.00717893	0.00579894	0.00771566	0.00719592	0.00584115	0.00653042	0.0217908	0.0058892	0.00724481	0.00759764	0.00666259	0.00835511	0.0168048	0.0110325	0.00738149	0.00908913	0.0123561	0.00780157	0.00761327	0.00673552	0.00806651	0.00620702	0.00647262	0.00745225	0.00707908	0.00849553	0.00696895	0.00868248
philscie_379	0.00733537	0.00628476	0.00603587	0.00824179	0.00593321	0.00593321	0.00652677	0.00548833	0.00613543	0.0101879	0.0069757	0.008876	0.00836805	0.00662633	0.00693064	0.00833956	0.00674931	0.00940545	0.0109607	0.00925353	0.0113708	0.00683351	0.0082771	0.00984159	0.00643132	0.00594756	0.00642411	0.0070833	0.0083483	0.00548833	0.00939262	0.00841104	0.00628476	0.00851102	0.0108909	0.00728678	0.00850142	0.00718168	0.00586297	0.00721666	0.00597923	0.0124972	0.00610729	0.00675621	0.00726784	0.00713608	0.00892533	0.00718412	0.00870403
philscie_380	0.00687392	0.00687392	0.00910902	0.00687392	0.00950814	0.00687392	0.00687392	0.00687392	0.00904328	0.00687392	0.00687392	0.00687392	0.00910902	0.00687392	0.00687392	0.00687392	0.00971077	0.00687392	0.00687392	0.00687392	0.00687392	0.00687392	0.00687392	0.00687392	0.00687392	0.00687392	0.00687392	0.00687392	0.00687392	0.00687392	0.00687392	0.00687392	0.0086729	0.00687392	0.00687392	0.00687392	0.00687392	0.00687392	0.00687392	0.00687392	0.00687392	0.00687392	0.0194898	0.00687392	0.00687392	0.00687392	0.00687392	0.00687392	0.00687392
philscie_381	0.0102932	0.00756799	0.00545454	0.00954055	0.0120981	0.00545454	0.00545454	0.00545454	0.0154489	0.0111534	0.00545454	0.00545454	0.00545454	0.00891368	0.00545454	0.00725719	0.0141522	0.00545454	0.0154765	0.00545454	0.00545454	0.00545454	0.00545454	0.00545454	0.00896095	0.00711103	0.00749754	0.00781185	0.00545454	0.0068475	0.00545454	0.0138985	0.00756799	0.00827285	0.00545454	0.00934696	0.00743164	0.00895683	0.00545454	0.00545454	0.00876752	0.00720569	0.00545454	0.00545454	0.00545454	0.00545454	0.00725719	0.00931914	0.00545454
philscie_382	0.00843386	0.0136405	0.00568965	0.00550759	0.00749021	0.0069579	0.00609682	0.00641398	0.00621695	0.00758686	0.0115222	0.0091968	0.0178195	0.00697218	0.00651989	0.00794089	0.00761864	0.00747548	0.00834206	0.0130194	0.0131056	0.00764929	0.00609613	0.00567252	0.00592258	0.00630768	0.0056478	0.00818849	0.00520089	0.0106741	0.0073622	0.00631847	0.00741451	0.0112928	0.0110886	0.00799786	0.00688052	0.00758197	0.00713659	0.0285411	0.00740926	0.00806432	0.00668528	0.00702219	0.00797455	0.00603284	0.00709345	0.00813562	0.00885153
philscie_383	0.00558553	0.0128811	0.00594312	0.00560418	0.00806975	0.00552844	0.00515219	0.00615978	0.00959971	0.0140652	0.00526992	0.0390627	0.00988038	0.00566457	0.00541474	0.00902214	0.00754102	0.00804436	0.00598566	0.00565955	0.00749484	0.00623566	0.00559472	0.00664898	0.00635353	0.00526338	0.0073452	0.00770725	0.0054754	0.00626938	0.00572405	0.008244	0.00652648	0.00813965	0.0158323	0.00785665	0.0125209	0.00668845	0.0060146	0.00526656	0.00554161	0.00745154	0.00698325	0.00752789	0.00591356	0.0061122	0.00617256	0.00921899	0.00601325
philscie_384	0.0050022	0.00542556	0.00674409	0.00444186	0.0093523	0.00459036	0.00437723	0.00543356	0.00456134	0.00563711	0.0100953	0.0075964	0.0103203	0.00651479	0.00468181	0.0052963	0.00503641	0.00629591	0.00541222	0.115997	0.00962139	0.00890686	0.00466445	0.00532837	0.00414025	0.00533152	0.00476602	0.00678959	0.00593735	0.00654177	0.00910103	0.00507741	0.00603366	0.00542648	0.00556315	0.00990831	0.00875638	0.00466445	0.0112561	0.00870302	0.00587082	0.0080841	0.00527774	0.00572048	0.00731516	0.0081249	0.00700032	0.00549978	0.00829586
philscie_385	0.00576064	0.0140358	0.00646162	0.0057856	0.0065255	0.00569998	0.00546946	0.0078407	0.00593049	0.00634213	0.00947806	0.00818864	0.00575317	0.00546946	0.00618621	0.00623785	0.0064491	0.0204609	0.0067883	0.0232385	0.00901383	0.0156701	0.00546946	0.0105145	0.00649412	0.00657899	0.00617644	0.0101799	0.00598288	0.00668346	0.00699119	0.00612808	0.00921321	0.0107287	0.00841924	0.0064309	0.00697459	0.00546946	0.0076325	0.0117456	0.00741449	0.00668819	0.00720659	0.00697325	0.00577682	0.00665209	0.0116587	0.00546946	0.007343
philscie_386	0.0071439	0.00574749	0.00688042	0.00574749	0.00711069	0.00614786	0.00633626	0.00637306	0.0189315	0.0112015	0.00574749	0.0066998	0.00574749	0.00633376	0.00614786	0.00620245	0.00574749	0.00647122	0.0270693	0.00648149	0.00574749	0.00624826	0.00731286	0.0061182	0.00665211	0.00614786	0.00866013	0.00778339	0.00789059	0.00643383	0.00637306	0.00606028	0.00606028	0.00574749	0.0061182	0.00710733	0.00816953	0.00670848	0.00694514	0.00574749	0.00574749	0.00574749	0.00636358	0.0086515	0.00689761	0.00607037	0.0103183	0.00731943	0.00574749
philscie_387	0.00767832	0.00730005	0.0127152	0.0060897	0.00796121	0.00577091	0.0168406	0.00628365	0.00702219	0.00707402	0.006074	0.00835131	0.00726636	0.00800666	0.00845723	0.00872872	0.00632647	0.00604299	0.0106685	0.00783111	0.0072026	0.00711053	0.0059532	0.00599442	0.00787098	0.0074523	0.00657173	0.0083185	0.00695689	0.00794158	0.00651988	0.00701323	0.00750332	0.00695525	0.00648163	0.00719195	0.0110506	0.00750277	0.00733403	0.00595261	0.00680546	0.00780406	0.00590939	0.00688753	0.00781942	0.00721629	0.00856963	0.00646992	0.00875556
philscie_388	0.00659753	0.00591396	0.00796109	0.00650998	0.0101676	0.00545393	0.00617826	0.00771063	0.0105093	0.00646967	0.00670517	0.0144464	0.00908206	0.00595314	0.00736253	0.00765103	0.0109247	0.00748695	0.0062729	0.00844942	0.00666037	0.00968397	0.00718526	0.00665066	0.00673204	0.00908117	0.00687778	0.00879721	0.00728166	0.00598865	0.00748959	0.00707811	0.00768007	0.00869588	0.00735366	0.0116823	0.0155365	0.00918505	0.00647129	0.00697157	0.00549602	0.00605597	0.00679001	0.00605324	0.00769941	0.00822969	0.0123986	0.0085978	0.00586036
philscie_389	0.00523686	0.00647253	0.00583931	0.0067111	0.00820511	0.00523686	0.00605157	0.00614596	0.00596281	0.0057389	0.0104786	0.00616392	0.00560421	0.00621774	0.00572271	0.00779106	0.00909725	0.00617458	0.00581614	0.0179737	0.0183499	0.00796968	0.00608555	0.00523686	0.00877784	0.00606363	0.0108378	0.00683494	0.00564392	0.00753115	0.00736692	0.00729931	0.00523686	0.00724085	0.00659054	0.00948446	0.0115409	0.0091076	0.00614107	0.0061953	0.00564392	0.00523686	0.00569326	0.00633015	0.00523686	0.00523686	0.00595406	0.00761864	0.00523686
philscie_390	0.00613	0.00901143	0.00678525	0.0072791	0.00798524	0.00591954	0.00606506	0.00558882	0.00621971	0.00827801	0.00968835	0.00633586	0.00728967	0.00558882	0.00602978	0.00788471	0.0332818	0.0139382	0.00558882	0.00920909	0.00592899	0.00592899	0.00711976	0.00631039	0.00631039	0.00769716	0.0107976	0.00911966	0.00633586	0.00823419	0.00813932	0.00596088	0.00558882	0.0146057	0.00664122	0.00669512	0.00883829	0.0100227	0.00558882	0.0266881	0.00646896	0.00639623	0.00602978	0.00558882	0.00592899	0.00676154	0.00728255	0.00558882	0.00558882
philscie_391	0.00924668	0.00584132	0.00880287	0.00620245	0.00715802	0.00589279	0.00578954	0.00503952	0.00532984	0.00577331	0.00644585	0.00635624	0.00649149	0.00593472	0.00671346	0.00580397	0.00566268	0.0155945	0.00886188	0.0154021	0.00747655	0.00607468	0.0053815	0.00551867	0.00661763	0.00526633	0.00628352	0.00845457	0.00670923	0.00643526	0.00638199	0.00790953	0.00698514	0.00922959	0.00663396	0.00648938	0.00632149	0.00769653	0.00756584	0.00661194	0.00503952	0.00857334	0.00812549	0.00626115	0.00770544	0.00692693	0.01829	0.0070356	0.0150946
philscie_392	0.00691388	0.00562104	0.00592203	0.00695165	0.0060048	0.00528995	0.00828546	0.00717469	0.00645021	0.00592076	0.00730752	0.00760941	0.00567198	0.00634284	0.00684744	0.00688759	0.00595882	0.0121326	0.00710463	0.0122409	0.00726663	0.00660504	0.0064997	0.00617457	0.0067371	0.00567198	0.00758704	0.00851513	0.00595213	0.00946217	0.00597496	0.00725516	0.00561036	0.00528995	0.00717485	0.00755273	0.0126589	0.0115565	0.00680893	0.00753807	0.00919593	0.00633076	0.00819521	0.015832	0.00636922	0.00837138	0.00731104	0.0112617	0.00693499
philscie_393	0.00629664	0.0735822	0.00764385	0.00541647	0.00786741	0.00584412	0.00502176	0.00837157	0.00519819	0.0062195	0.0065721	0.00718161	0.0114037	0.00648313	0.00609213	0.00606263	0.00636804	0.0186945	0.00559808	0.0112244	0.0117091	0.00677299	0.00642651	0.0094082	0.00522141	0.00674635	0.00568518	0.00647323	0.00628008	0.00550013	0.00689529	0.00567165	0.00654187	0.00575709	0.011374	0.00832488	0.00893624	0.0070068	0.00619438	0.0067337	0.00692854	0.00895487	0.0057824	0.0258236	0.00756991	0.0100445	0.00692993	0.00541508	0.00773866
philscie_394	0.00621672	0.0254448	0.00621672	0.00606605	0.00541314	0.00618696	0.00599351	0.00840099	0.00604627	0.00699595	0.00597782	0.00541314	0.0061336	0.00667939	0.00663073	0.00680602	0.00692284	0.00608711	0.0067814	0.0128415	0.00599351	0.00541314	0.0119799	0.00686337	0.00541314	0.00541314	0.00541314	0.00705245	0.00541314	0.00541314	0.00597782	0.00669918	0.0180742	0.00541314	0.00659233	0.00541314	0.0138632	0.00664318	0.00541314	0.00776244	0.00587743	0.00800286	0.00541314	0.0722152	0.00541314	0.00608711	0.00541314	0.00618696	0.00672408
philscie_395	0.00769337	0.0334271	0.00554183	0.0067333	0.00805172	0.00601151	0.00525818	0.00723795	0.00803061	0.00690303	0.00588055	0.00845937	0.0105415	0.00699501	0.00554842	0.00662214	0.04319	0.00992768	0.00655389	0.0087423	0.00934753	0.00801102	0.00817848	0.0130306	0.00623467	0.00615079	0.00855806	0.00556258	0.00525818	0.00741819	0.00849389	0.0057382	0.00589265	0.00719367	0.00979806	0.00525818	0.0083359	0.00727189	0.00734187	0.00554842	0.0056482	0.00932103	0.00587914	0.0177174	0.00547336	0.0080459	0.00864372	0.0078935	0.00821234
philscie_396	0.00823044	0.0906204	0.0068492	0.00544674	0.00691869	0.0067588	0.00576863	0.00694326	0.00551104	0.00725956	0.00601941	0.00698207	0.0115514	0.0116164	0.00540612	0.00651541	0.00683129	0.0085429	0.00658265	0.00810717	0.0101488	0.00546665	0.00696184	0.00632791	0.00574741	0.00572443	0.00603211	0.00789083	0.00795445	0.0093109	0.00561709	0.00590936	0.0119161	0.00823575	0.00602402	0.00572443	0.00706161	0.0158571	0.00545638	0.00992366	0.00580016	0.0068787	0.00734916	0.00556249	0.00797868	0.00641543	0.00591024	0.00702819	0.00780355
philscie_397	0.00647251	0.0489105	0.00744954	0.00705738	0.00750256	0.00721485	0.00721485	0.00711587	0.00647251	0.00669309	0.00592107	0.00592107	0.0105825	0.00650594	0.00592107	0.00592107	0.00708606	0.020231	0.00592107	0.0128774	0.00781785	0.00654367	0.00846153	0.007286	0.00656442	0.00658661	0.0078284	0.00663591	0.00592107	0.0066634	0.0128307	0.00801453	0.00819336	0.00592107	0.00770668	0.0100402	0.0133244	0.00592107	0.0066634	0.0086717	0.00592107	0.00825952	0.00658661	0.0111399	0.00650594	0.00902851	0.00669309	0.00797981	0.00834072
philscie_398	0.00514163	0.054592	0.00591093	0.00593492	0.00629959	0.00514163	0.00541694	0.00584519	0.00591248	0.00514163	0.00621837	0.00546902	0.00697567	0.00544447	0.0101525	0.00546902	0.0125025	0.0225837	0.00568027	0.0108167	0.0121719	0.00610657	0.00833428	0.0137982	0.00746351	0.00621463	0.00629621	0.00690971	0.00591766	0.00548773	0.0135927	0.00613623	0.00555934	0.00620384	0.00828195	0.00619366	0.0141413	0.00779876	0.00546902	0.00683251	0.00674372	0.00760626	0.00663932	0.0391306	0.00573991	0.00598489	0.0102523	0.00754092	0.00772698
philscie_399	0.00551284	0.00614856	0.00551284	0.00551284	0.00655454	0.00609558	0.00605076	0.00651182	0.0105109	0.00747911	0.0104257	0.00636359	0.00702981	0.0065131	0.00607227	0.00628385	0.00922654	0.00871162	0.00937653	0.0192972	0.00732799	0.00885549	0.00655024	0.00599511	0.00551284	0.00641609	0.00551284	0.00740539	0.00687923	0.00729121	0.0130815	0.00735942	0.00745722	0.00798696	0.00607227	0.0070058	0.0110863	0.00603083	0.00551284	0.00658867	0.00699788	0.007441	0.00641515	0.0073295	0.00551284	0.00767425	0.00574594	0.00649702	0.00574594
philscie_400	0.00672766	0.00764765	0.0062091	0.00634218	0.00860787	0.00692008	0.00773136	0.00821381	0.00623209	0.00687849	0.0108887	0.00701963	0.00916702	0.00549159	0.00782353	0.00556881	0.00856612	0.00937188	0.00682902	0.0336401	0.00939486	0.00762323	0.0069622	0.00749655	0.00601988	0.00508412	0.00773493	0.00907971	0.00598599	0.00546059	0.00859737	0.00673289	0.00586372	0.00713791	0.00733225	0.00867305	0.00932717	0.00593855	0.0055998	0.0180784	0.00677692	0.00597872	0.00586477	0.00808535	0.00559192	0.00800668	0.0067722	0.00652558	0.0056154
philscie_401	0.0171985	0.00594172	0.00681257	0.00561998	0.00971109	0.00611047	0.00662757	0.00680095	0.0302937	0.00980131	0.00624324	0.0120569	0.00677484	0.00985539	0.00619221	0.00892228	0.00641559	0.00577855	0.00788257	0.00644636	0.00760837	0.00598662	0.00608677	0.00580515	0.00742837	0.00606278	0.00739554	0.00980612	0.00642271	0.00752934	0.00692264	0.00654984	0.00934351	0.0122031	0.00678303	0.00695809	0.0080751	0.00738244	0.00643857	0.00575043	0.00703135	0.00675915	0.00786187	0.00600276	0.0116443	0.00571408	0.00588828	0.00840596	0.00649965
philscie_402	0.0180417	0.00582825	0.00592141	0.00625064	0.00709212	0.00616512	0.00567634	0.00663906	0.0101298	0.00690502	0.00676167	0.00649345	0.006035	0.020089	0.00627922	0.0137259	0.00762101	0.00548564	0.0100131	0.00589635	0.00663169	0.00584707	0.00605534	0.00604195	0.00625058	0.00548367	0.00814083	0.00961148	0.00638899	0.0082458	0.0062984	0.00543671	0.00967503	0.0218359	0.00642857	0.00781158	0.00605919	0.00772345	0.00687941	0.00568365	0.00574949	0.00637335	0.0116795	0.00735184	0.0152534	0.00593431	0.00588111	0.00629047	0.00543671
philscie_403	0.0060598	0.00484775	0.00982335	0.00558232	0.00615807	0.00623408	0.00840066	0.00565578	0.00560528	0.00692599	0.00545377	0.00484775	0.00794018	0.00568364	0.0408626	0.0063169	0.0057135	0.00528062	0.00971999	0.00689141	0.00641168	0.00988182	0.00484775	0.00484775	0.00484775	0.00525176	0.00697777	0.00680384	0.0262355	0.00770507	0.00560528	0.00484775	0.00552111	0.0100572	0.00645853	0.00484775	0.00484775	0.0104606	0.0129049	0.00676745	0.00546931	0.00625568	0.00558232	0.00484775	0.00700073	0.0165883	0.018459	0.00603815	0.0180727
philscie_404	0.00724639	0.0189293	0.00697115	0.00716275	0.00611918	0.00588051	0.00595182	0.00735781	0.00762414	0.00827668	0.00698469	0.00675143	0.00736274	0.00641654	0.00596563	0.0072605	0.0503045	0.0392279	0.00665415	0.0112372	0.00871578	0.00735112	0.0104507	0.00874086	0.00673142	0.0070906	0.00908776	0.00648027	0.00602099	0.00700238	0.00702342	0.00763818	0.0115252	0.00742957	0.00862103	0.00673634	0.0122933	0.00733487	0.00708812	0.00578097	0.00620965	0.00799443	0.00645876	0.00868453	0.00645353	0.00642276	0.00698575	0.0074963	0.0063304
philscie_405	0.0057887	0.0168128	0.00595164	0.0073608	0.0068232	0.00546089	0.00580454	0.00631245	0.00573569	0.00668121	0.00553644	0.0244113	0.00721726	0.0053412	0.00671194	0.00590137	0.0151803	0.0587006	0.00612766	0.0108824	0.0132223	0.00602821	0.00712053	0.011478	0.00749546	0.0053528	0.00851306	0.00700913	0.00608956	0.00587511	0.0081451	0.00924618	0.00693782	0.00909507	0.0229247	0.00790497	0.00594764	0.00842674	0.00625008	0.00603044	0.00531317	0.00664455	0.00531317	0.00871765	0.00550271	0.00605812	0.0064781	0.00654873	0.00655749
philscie_406	0.0061591	0.00906676	0.0061591	0.0061591	0.0061591	0.0159884	0.0061591	0.0061591	0.0061591	0.00835757	0.00906676	0.0061591	0.0178883	0.0061591	0.0061591	0.0061591	0.00916368	0.0061591	0.00889054	0.0061591	0.0061591	0.0061591	0.0061591	0.00906676	0.0140569	0.0061591	0.0061591	0.00889054	0.0132875	0.0061591	0.0061591	0.00991483	0.00873446	0.00889054	0.0159178	0.0061591	0.0061591	0.0061591	0.0061591	0.0097646	0.0061591	0.0061591	0.0155611	0.00835757	0.0061591	0.0061591	0.0061591	0.0061591	0.0093783
philscie_407	0.00763968	0.00671829	0.00586915	0.0105699	0.00699655	0.00506042	0.00649445	0.00541116	0.00759332	0.0101656	0.00510637	0.00857371	0.00606474	0.0132048	0.00710241	0.00615927	0.0180389	0.00862378	0.00514224	0.00616692	0.019344	0.00505005	0.00625653	0.00611839	0.00752325	0.00535528	0.00775501	0.00757388	0.00555276	0.0186809	0.00629935	0.00650927	0.00907234	0.0198137	0.00718119	0.00659144	0.00952935	0.00745166	0.00810949	0.00545924	0.00991809	0.0106133	0.0102161	0.00499235	0.0336806	0.00530769	0.00645042	0.00648519	0.00504521
philscie_408	0.00724477	0.00739189	0.00704135	0.00584293	0.00658194	0.00619132	0.0133801	0.00929748	0.00875817	0.00911575	0.00594207	0.00981789	0.00745794	0.0074252	0.00567681	0.00678606	0.00884635	0.00625752	0.00522692	0.00805669	0.0114989	0.00904733	0.00746031	0.00784064	0.00494768	0.00634434	0.00669734	0.00754729	0.00612267	0.0370912	0.00526016	0.00687114	0.0064464	0.00783008	0.0093876	0.00700416	0.00623225	0.00891681	0.00704459	0.00494768	0.0218412	0.0129863	0.0205246	0.00715875	0.010062	0.00595136	0.00758228	0.00881422	0.00640707
philscie_409	0.0070593	0.00657544	0.00723009	0.00512375	0.0112461	0.00616229	0.00723988	0.00658165	0.00549158	0.00807554	0.00542747	0.0110714	0.0072969	0.0118494	0.00692272	0.00610147	0.00643034	0.00523542	0.00600947	0.00630135	0.00936777	0.00649744	0.00568477	0.00584173	0.0086233	0.00919274	0.00758806	0.00692514	0.00534225	0.022397	0.00634519	0.00632909	0.00559635	0.00870208	0.0062095	0.0084612	0.00862806	0.00889871	0.00962663	0.00613937	0.0180511	0.00767771	0.0098012	0.00519075	0.0428169	0.00637144	0.00503487	0.00841493	0.00505092
philscie_410	0.00589531	0.00598935	0.00725402	0.00534988	0.00629845	0.00731673	0.0287032	0.00534988	0.00534988	0.00712859	0.00534988	0.00601219	0.00677432	0.00534988	0.0085856	0.00649352	0.00585109	0.00641304	0.00851418	0.00862096	0.00709294	0.00759528	0.00534988	0.0066745	0.00603672	0.00534988	0.00739491	0.00772282	0.00657415	0.00789786	0.0130641	0.00924023	0.00534988	0.00924638	0.00765487	0.00621289	0.00869602	0.00724803	0.00749058	0.00577135	0.00804559	0.00725559	0.00656411	0.00641304	0.00534988	0.0155124	0.00747328	0.00658619	0.0166431
philscie_411	0.0055408	0.0109283	0.00769763	0.00567203	0.0077469	0.00613922	0.00617517	0.00912807	0.0060218	0.00544596	0.01195	0.00669699	0.0105909	0.00610611	0.00581702	0.0058836	0.00584882	0.00624152	0.0081456	0.0179339	0.00731023	0.0103332	0.00731943	0.00655934	0.00750108	0.00561354	0.00667888	0.0082976	0.00581154	0.00609093	0.00617543	0.00575477	0.00601348	0.0059947	0.00612808	0.0076154	0.00698204	0.00769594	0.00788076	0.0101936	0.010084	0.00800157	0.00632444	0.00812825	0.00814359	0.00697538	0.00942989	0.00722218	0.0153886
philscie_412	0.0050682	0.00609152	0.00465601	0.00465601	0.00465601	0.00661505	0.00465601	0.0079087	0.00465601	0.00465601	0.00693946	0.0050682	0.00611603	0.00465601	0.00535084	0.00599485	0.00531328	0.00743798	0.00757769	0.0321835	0.00631413	0.0115243	0.00465601	0.00638875	0.00680549	0.00620359	0.00465601	0.00541598	0.00465601	0.00541598	0.00963016	0.00713139	0.00524916	0.00752076	0.00609152	0.00683701	0.00523504	0.00609152	0.0230675	0.0124438	0.00791545	0.0113175	0.00559136	0.00610258	0.00519643	0.00600913	0.0229934	0.00465601	0.0493537
philscie_413	0.0103586	0.00711068	0.00762489	0.00806212	0.0078575	0.00645844	0.00645345	0.00807259	0.00724932	0.00949042	0.00693411	0.00732374	0.00721928	0.00702827	0.00741572	0.00768414	0.00977142	0.0114095	0.00747927	0.00943629	0.00968303	0.00643354	0.00907222	0.00853403	0.00764512	0.00753483	0.00842964	0.00764539	0.006652	0.00662043	0.00859349	0.00688051	0.00767221	0.00835214	0.0123956	0.00761511	0.00787004	0.00719166	0.00675597	0.00666926	0.00707605	0.0081933	0.00642463	0.00853705	0.00773476	0.00939895	0.00693713	0.0074662	0.00705137
philscie_414	0.00550773	0.0645252	0.00550773	0.00550773	0.00550773	0.00550773	0.00550773	0.0081609	0.00550773	0.00550773	0.00550773	0.00550773	0.0433394	0.00550773	0.00550773	0.00550773	0.00550773	0.00963488	0.0147938	0.00550773	0.00550773	0.00550773	0.00550773	0.00550773	0.00550773	0.00550773	0.00550773	0.00742899	0.00550773	0.0144798	0.00550773	0.00550773	0.00963488	0.00742899	0.00550773	0.0081609	0.0118753	0.00550773	0.00550773	0.00550773	0.00550773	0.0221467	0.00550773	0.00550773	0.00550773	0.00550773	0.00550773	0.00550773	0.0261458
philscie_415	0.00544738	0.0122287	0.00544738	0.00746594	0.00544738	0.00647813	0.00544738	0.00544738	0.0102919	0.00717757	0.00544738	0.00821569	0.00746594	0.00544738	0.0082564	0.00706223	0.0580573	0.0126565	0.00987125	0.013754	0.00711791	0.00544738	0.00544738	0.00711791	0.00672226	0.00544738	0.00544738	0.00544738	0.00544738	0.00917396	0.00706223	0.00544738	0.0133664	0.00973659	0.00544738	0.00892433	0.00544738	0.00544738	0.00544738	0.00544738	0.0116422	0.00668957	0.00544738	0.00544738	0.00544738	0.00544738	0.00878845	0.00544738	0.00867708
philscie_416	0.0082091	0.00630402	0.00709589	0.00789979	0.00792255	0.00733936	0.00701198	0.00647724	0.0060192	0.00661739	0.00748076	0.00725298	0.00611636	0.00644115	0.00617104	0.00978785	0.0162252	0.00711972	0.00713407	0.00726198	0.00575548	0.00575548	0.00647088	0.00619785	0.00809724	0.00838022	0.00755072	0.00675579	0.0083729	0.00619785	0.0156861	0.00635172	0.00712682	0.012568	0.00793227	0.00723095	0.00823026	0.00622836	0.00858723	0.00611636	0.00738419	0.0075436	0.00649675	0.00667894	0.00626339	0.0072284	0.00611636	0.00683958	0.00994075
philscie_417	0.0060476	0.00641559	0.00791981	0.00647239	0.0061434	0.00564302	0.00567972	0.00682847	0.00578734	0.00696757	0.00653481	0.00670926	0.00645536	0.00596761	0.00618366	0.00632567	0.00841868	0.00775688	0.00590415	0.0107413	0.00932423	0.00816868	0.0063296	0.00605251	0.00657677	0.006362	0.00685246	0.00737613	0.00578814	0.00684059	0.0093868	0.00682018	0.00743285	0.00644163	0.00716855	0.00750702	0.00772106	0.00631165	0.00623241	0.00647532	0.00650575	0.00661343	0.00589792	0.00621333	0.00626521	0.00624603	0.00658841	0.00647453	0.00595818
philscie_418	0.00516979	0.00737299	0.00566613	0.00542292	0.011497	0.00530479	0.00514044	0.00802727	0.00577731	0.00603556	0.00733595	0.00572166	0.0114793	0.00690145	0.00542813	0.00710736	0.00803992	0.0117747	0.00675609	0.00981388	0.0105428	0.00820262	0.00624428	0.0134931	0.00535729	0.00528955	0.0117604	0.00636283	0.00483228	0.00775883	0.0095122	0.0147549	0.00537749	0.00974369	0.00674754	0.00713907	0.00855157	0.00749977	0.00564279	0.00781756	0.0121693	0.0152213	0.0156274	0.00889312	0.00774482	0.00852433	0.00581377	0.00741658	0.0055342
philscie_419	0.00778515	0.0112123	0.0060522	0.00591539	0.00642398	0.00675676	0.00530435	0.00543604	0.0078517	0.0122817	0.00598788	0.00597929	0.0479599	0.00570958	0.00563368	0.0096076	0.00878622	0.00804247	0.0074056	0.0105028	0.00958762	0.00542068	0.00504097	0.00578064	0.00984753	0.00811248	0.00716912	0.0102132	0.00592694	0.0056244	0.00617511	0.0111425	0.00688777	0.00825355	0.0125906	0.00688421	0.00665192	0.00747014	0.00675818	0.00864304	0.00525167	0.00813533	0.00635444	0.00690826	0.00587623	0.00623245	0.00729135	0.00577415	0.00536889
philscie_420	0.00695906	0.00705756	0.0077826	0.00592597	0.00630116	0.00509118	0.00810056	0.00645754	0.00596474	0.00509118	0.00590762	0.00674246	0.00666041	0.00509118	0.00595019	0.00785388	0.00800601	0.00743692	0.0119794	0.00922933	0.0100678	0.00657902	0.0108474	0.00846028	0.00627929	0.00509118	0.00542109	0.00632519	0.00668984	0.0124615	0.0067104	0.00591094	0.00509118	0.00875384	0.00574771	0.00791657	0.00669334	0.00647216	0.00770712	0.0141461	0.0148418	0.00829068	0.00675405	0.00856185	0.0075019	0.0191148	0.00509118	0.00891063	0.00871736
philscie_421	0.0070173	0.0159943	0.00593534	0.00593534	0.0101526	0.00593534	0.00761063	0.00593534	0.00593534	0.00593534	0.00801271	0.0200945	0.00593534	0.00593534	0.00593534	0.00866872	0.00593534	0.00593534	0.00730203	0.00746281	0.00593534	0.0100901	0.00593534	0.00726698	0.00890301	0.00593534	0.00593534	0.00593534	0.00593534	0.00593534	0.00593534	0.00593534	0.00593534	0.00950289	0.00915031	0.00962763	0.00874259	0.00593534	0.00593534	0.00901426	0.00593534	0.00801271	0.00593534	0.00593534	0.00593534	0.0088228	0.00801271	0.0114188	0.00593534
philscie_422	0.00611694	0.00780401	0.00743052	0.00599399	0.00864076	0.00668141	0.00662324	0.0065955	0.0110681	0.0119029	0.0071682	0.00645769	0.00745238	0.00616683	0.0066209	0.00960883	0.0198268	0.00790851	0.00632087	0.01031	0.0085389	0.00855052	0.00772411	0.00752731	0.0070334	0.00614431	0.00664651	0.00896494	0.00639809	0.00813655	0.00755433	0.0078282	0.00668476	0.00921731	0.00893997	0.00722479	0.00832556	0.00769511	0.00603477	0.00623406	0.00663518	0.00645629	0.00719076	0.00811557	0.00647629	0.00759674	0.00644744	0.00677969	0.00634229
philscie_423	0.00638965	0.0079703	0.00675908	0.00737022	0.00778727	0.0062926	0.00729977	0.0056618	0.00766871	0.00945498	0.0056618	0.00618747	0.00886297	0.00638965	0.00623525	0.00681827	0.0198882	0.0115056	0.00816607	0.00841158	0.0104175	0.00668472	0.00977663	0.0112894	0.00837493	0.0056618	0.00621839	0.00803454	0.0056618	0.00883091	0.00932011	0.00620249	0.0056618	0.00994802	0.00876502	0.00631435	0.01007	0.0066578	0.0061598	0.00638965	0.00882798	0.00884173	0.0056618	0.00948276	0.00627225	0.00696846	0.0056618	0.00661037	0.0056618
philscie_424	0.00953967	0.00607117	0.0077471	0.00633302	0.00715852	0.00566214	0.00589121	0.00671515	0.00840303	0.0121359	0.00698833	0.0058686	0.0123217	0.00636329	0.00546123	0.00971586	0.0064334	0.00646739	0.00943135	0.00596466	0.00661665	0.00677288	0.005316	0.00553385	0.00777898	0.00583218	0.00630091	0.0119125	0.0064673	0.00596101	0.00676243	0.00849499	0.008136	0.0113169	0.016403	0.00699321	0.0074068	0.00696577	0.00610996	0.00570044	0.00577639	0.0061073	0.00583279	0.005316	0.00590617	0.00567546	0.00682419	0.00628118	0.00566353
philscie_425	0.00640705	0.00643265	0.00657789	0.00695548	0.0090244	0.00554328	0.00548681	0.0094495	0.00555555	0.00939648	0.00766437	0.0068939	0.0112622	0.00631145	0.00547269	0.00562721	0.00986258	0.00704428	0.00702369	0.0167195	0.0110525	0.00714451	0.00526094	0.00621075	0.00580341	0.00641954	0.00836385	0.00719095	0.00606641	0.00647431	0.0207036	0.00809019	0.00654116	0.00653706	0.00840643	0.00613373	0.00598488	0.00957923	0.00621024	0.0180047	0.00612878	0.00625713	0.00648109	0.00753477	0.00681938	0.00649974	0.00650651	0.00600152	0.00544916
philscie_426	0.00568366	0.0121375	0.0098719	0.00575387	0.0066708	0.00654891	0.00481818	0.00693145	0.00656984	0.00526833	0.00807642	0.00588911	0.00755356	0.00523557	0.00631829	0.00567865	0.0075637	0.0446075	0.00662928	0.0233223	0.0097109	0.00662456	0.00933572	0.00795072	0.00631794	0.00790256	0.00665183	0.00758603	0.00661818	0.00835471	0.0136353	0.00581774	0.00581773	0.00923492	0.00662234	0.00754835	0.0187714	0.00821818	0.00552862	0.00894241	0.0064138	0.00887456	0.00613243	0.0231884	0.00566436	0.00611768	0.00589344	0.00713939	0.0061885
philscie_427	0.00645964	0.0639586	0.00757615	0.00566016	0.00787668	0.00801719	0.00566016	0.00657053	0.0102368	0.00786243	0.00566016	0.00612914	0.00691841	0.00654742	0.00756169	0.00818569	0.0201531	0.0149609	0.00627921	0.00624417	0.00814107	0.00677523	0.0082175	0.00711951	0.00668855	0.00607844	0.00665864	0.0065713	0.00566016	0.00566016	0.00717273	0.00718122	0.00764259	0.00944461	0.0168702	0.0078532	0.00713179	0.00716752	0.00698123	0.00603763	0.00623336	0.00781518	0.00566016	0.00913635	0.00619383	0.00847628	0.00693955	0.00609006	0.005976
philscie_428	0.0111995	0.0147967	0.00643348	0.00582494	0.0073015	0.00664475	0.00674538	0.00627446	0.0162632	0.00739814	0.00549548	0.00636144	0.00832697	0.00846172	0.00663897	0.00759934	0.0111583	0.00576088	0.00812183	0.00669989	0.00686728	0.00624341	0.00827577	0.00703034	0.00856255	0.00812263	0.00910636	0.00872713	0.00638266	0.00701225	0.00898302	0.00697874	0.00663952	0.0071726	0.00779122	0.00843895	0.0115657	0.00821957	0.00645669	0.00653534	0.00579405	0.00549548	0.00681453	0.00668944	0.011436	0.00853013	0.00605749	0.00669694	0.00608316
philscie_429	0.0145761	0.0123238	0.00537134	0.00869429	0.00783032	0.010717	0.00537134	0.00703282	0.0117991	0.0138911	0.00537134	0.00900005	0.0108668	0.01169	0.00537134	0.00804415	0.0130557	0.00537134	0.00537134	0.00723421	0.00537134	0.00537134	0.0151675	0.00703282	0.00783032	0.00537134	0.00707897	0.00537134	0.00537134	0.0103558	0.00537134	0.00729242	0.00537134	0.00537134	0.0109711	0.00933744	0.0172109	0.00847612	0.00537134	0.00676849	0.00537134	0.00756686	0.00537134	0.00707897	0.00537134	0.00764818	0.0100272	0.00933744	0.00537134
philscie_430	0.00692879	0.00883227	0.00709117	0.00590043	0.0121801	0.00589027	0.00809046	0.00808955	0.00715716	0.00812582	0.00785995	0.00908208	0.00667338	0.00685311	0.0121331	0.020118	0.0114686	0.00787654	0.00627659	0.00987522	0.00926859	0.00546148	0.0068517	0.00735659	0.00531331	0.00550799	0.0113351	0.00798765	0.00755134	0.00788257	0.00819689	0.00683984	0.00679635	0.00863207	0.0110467	0.00921107	0.00861488	0.0067173	0.00745598	0.00621042	0.00967016	0.0064856	0.00713205	0.00699608	0.00623683	0.00617384	0.00961262	0.00771683	0.00718264
philscie_431	0.00697229	0.0124293	0.00656864	0.00580543	0.00808921	0.00708613	0.00589368	0.00802002	0.0063386	0.00644398	0.0137987	0.00588333	0.0110082	0.00582759	0.00736419	0.00645413	0.00622886	0.011333	0.0067871	0.0443385	0.0095228	0.00752197	0.00671188	0.0073709	0.00713862	0.00608076	0.00694774	0.00927766	0.00636716	0.00618572	0.00589826	0.00685543	0.00681096	0.0110784	0.00857101	0.00743277	0.00767825	0.00782892	0.00624828	0.0286339	0.00795081	0.00977751	0.00676001	0.00717187	0.00656345	0.00734798	0.00648709	0.00661901	0.0064185
philscie_432	0.0109581	0.00557232	0.0114062	0.00697798	0.00523808	0.00481809	0.00459139	0.0144825	0.00548355	0.00519301	0.00490052	0.00674052	0.0128376	0.00500357	0.00815392	0.00709918	0.00479142	0.00946549	0.00752544	0.00818263	0.0151063	0.0166751	0.0105959	0.00459139	0.00611884	0.00507717	0.00657046	0.00720381	0.00567114	0.00642124	0.0074424	0.00557252	0.00680524	0.00544636	0.00606158	0.00742227	0.0143038	0.00459139	0.00527482	0.023068	0.012537	0.00633836	0.00498001	0.00720984	0.00811733	0.00656742	0.00834989	0.0101308	0.00581355
philscie_433	0.00648071	0.0200716	0.00728112	0.00817229	0.00714553	0.00686308	0.00570872	0.00679482	0.00699552	0.00842347	0.00733895	0.00687365	0.00795742	0.00616463	0.00657338	0.00773659	0.0126277	0.0164096	0.00681079	0.0108313	0.0156078	0.00616463	0.00865045	0.013196	0.0064879	0.00605736	0.00886102	0.00775978	0.0062241	0.00570872	0.00702929	0.00772048	0.00723392	0.00681443	0.00744933	0.0083447	0.00762662	0.00776309	0.00611747	0.00686123	0.00699878	0.00685188	0.00616463	0.011936	0.00570872	0.00737251	0.00570872	0.0100983	0.00641381
philscie_434	0.0074491	0.00556627	0.0164479	0.00576685	0.00517568	0.00517568	0.00517568	0.00517568	0.00600137	0.00922358	0.00517568	0.00707515	0.00643535	0.00589768	0.0096162	0.00915836	0.0172796	0.00657656	0.00604891	0.00675616	0.00835167	0.00667715	0.00573482	0.00634779	0.00714652	0.00637555	0.00835593	0.01328	0.0144881	0.00741543	0.00931824	0.00656775	0.0059387	0.00877723	0.00607421	0.00747927	0.00800832	0.0117311	0.00540837	0.00677413	0.00684598	0.00766559	0.00584748	0.00688505	0.00549734	0.0143138	0.00866169	0.00654275	0.00548815
philscie_435	0.00692719	0.00597207	0.0158247	0.0057898	0.0064609	0.00713313	0.00612902	0.00651619	0.00561892	0.00655223	0.00657538	0.00637016	0.00622298	0.00570368	0.00695665	0.00568955	0.00870841	0.00540703	0.0068006	0.0140857	0.0176065	0.0067993	0.00798441	0.0067863	0.00540703	0.013416	0.0091171	0.00671534	0.00703895	0.00540703	0.0115958	0.0079888	0.00619808	0.00630569	0.00733238	0.00696869	0.00709252	0.00659497	0.00583081	0.00604912	0.00722167	0.00579777	0.0057666	0.00567671	0.00616005	0.00621731	0.00728427	0.00625567	0.00612617
philscie_436	0.00549623	0.00645782	0.00596978	0.00466554	0.00532785	0.00593725	0.0052875	0.0202332	0.00503288	0.00513198	0.0102118	0.00546768	0.00817663	0.00494087	0.00581902	0.00631507	0.00978751	0.00610941	0.00600843	0.0278897	0.00587987	0.014638	0.00555358	0.00624577	0.00739217	0.00603552	0.00568465	0.0108901	0.00619862	0.005419	0.00637128	0.0063312	0.00509469	0.00558756	0.00607345	0.00937846	0.00873837	0.00679483	0.00613437	0.109365	0.00601836	0.00677456	0.00525062	0.00626149	0.00481902	0.00633993	0.00506682	0.00517305	0.00620436
philscie_437	0.00552485	0.0327943	0.00552485	0.0073931	0.00552485	0.0067318	0.00552485	0.00647512	0.00660145	0.00757051	0.00620255	0.00968135	0.0100162	0.00552485	0.00683012	0.0102934	0.00610089	0.0280852	0.00962679	0.0169796	0.0111454	0.00552485	0.0075083	0.011159	0.00784814	0.00552485	0.00862481	0.00552485	0.00631939	0.0065535	0.00862385	0.00874966	0.00740352	0.00894886	0.0137184	0.00552485	0.00924122	0.00552485	0.006868	0.00749986	0.00811314	0.00642984	0.00720561	0.00808365	0.00552485	0.00552485	0.00552485	0.0061476	0.00832887
philscie_438	0.00541599	0.00646438	0.00531419	0.00552532	0.00713437	0.00457624	0.00546734	0.00632613	0.0231447	0.0157136	0.00457624	0.0059672	0.0122377	0.00551873	0.00626789	0.00909036	0.0074228	0.00634793	0.00491553	0.0109509	0.0056082	0.0108303	0.00457624	0.00747389	0.0055102	0.00635776	0.00746916	0.00902042	0.00457624	0.00631437	0.00457624	0.00643915	0.0052153	0.0627001	0.00861184	0.00667506	0.00457624	0.00608566	0.00491553	0.00457624	0.00639928	0.00698569	0.00761746	0.00563956	0.0050752	0.00457624	0.00502268	0.00659238	0.00541516
philscie_439	0.00659861	0.00674446	0.0190388	0.00673166	0.00704746	0.00654866	0.00802587	0.00670755	0.00645899	0.00670676	0.00589043	0.00681859	0.00676443	0.00656244	0.0620298	0.00604079	0.0100518	0.00613507	0.00834264	0.0105149	0.00667942	0.00702126	0.0065899	0.00629537	0.00631847	0.00729396	0.00754862	0.00708415	0.00814433	0.00670524	0.00825143	0.00689545	0.00700604	0.00700874	0.00692776	0.00615654	0.0070167	0.00704504	0.00662682	0.0073552	0.00857547	0.00710864	0.00640217	0.00621048	0.00759864	0.0111788	0.0171094	0.00641436	0.00755897
philscie_440	0.00780831	0.00602284	0.00748929	0.00597652	0.0069813	0.00597652	0.00813872	0.0103356	0.00738377	0.00654986	0.0113338	0.00630077	0.00599337	0.0059688	0.00640511	0.00837057	0.00752003	0.00795175	0.0087421	0.0098893	0.00856871	0.00679059	0.0069493	0.00794217	0.00672151	0.00920352	0.00695439	0.0155915	0.00865504	0.00719512	0.00722494	0.00645984	0.00729647	0.00925546	0.00639341	0.00891812	0.00839664	0.00811376	0.0059847	0.0121353	0.00667326	0.00634077	0.00699955	0.00724116	0.00893737	0.00630715	0.0059688	0.00705475	0.00751374
philscie_441	0.00596431	0.0285809	0.0064324	0.00588862	0.00592376	0.00700594	0.00574805	0.017204	0.00613582	0.0075782	0.00650744	0.00765197	0.00927469	0.00633375	0.0069051	0.00592943	0.00926807	0.0179509	0.0065786	0.0203152	0.0114459	0.00675616	0.00716041	0.00818676	0.00653744	0.00787563	0.00646728	0.00944006	0.00574805	0.00815676	0.00717741	0.00603639	0.00684823	0.0065963	0.00973503	0.00743613	0.00993868	0.00651469	0.00649069	0.00643409	0.00630564	0.00717085	0.00654299	0.00952252	0.00638812	0.00688973	0.00808578	0.00650727	0.00682048
philscie_442	0.0046917	0.0135973	0.00498862	0.00624299	0.00573366	0.00631073	0.00528555	0.0104226	0.0055954	0.00513115	0.00765184	0.0046917	0.0108152	0.00606876	0.00488444	0.0046917	0.00578908	0.00499687	0.00547205	0.0111559	0.0129815	0.00637215	0.0098783	0.0101161	0.0052847	0.00522108	0.00622055	0.00666915	0.00640548	0.00753832	0.00542492	0.00620173	0.00528024	0.0246176	0.0110587	0.0107458	0.0074332	0.00615181	0.0053757	0.00786484	0.00567438	0.00739318	0.00511424	0.0159092	0.0109432	0.00797194	0.00826868	0.00700997	0.00615143
philscie_443	0.00685317	0.014549	0.00763811	0.00688466	0.00716143	0.00730608	0.00668759	0.00753778	0.00700437	0.00769805	0.00751763	0.00709681	0.00868067	0.0065158	0.00788509	0.00667677	0.0115593	0.0118116	0.00769758	0.0138313	0.0110573	0.00689419	0.00809041	0.00867333	0.00760768	0.00658217	0.00811845	0.00817761	0.0062505	0.00739629	0.00870892	0.00706196	0.00792076	0.00681541	0.00921978	0.00736582	0.00937724	0.00808114	0.0068972	0.0082827	0.00771293	0.00946226	0.00712142	0.00841023	0.00718524	0.00755778	0.00874315	0.0069715	0.00764315
philscie_444	0.00495171	0.00640778	0.00583787	0.00573959	0.0050143	0.00494654	0.00536732	0.00668079	0.00504479	0.00509064	0.00989404	0.00554477	0.00686621	0.00618728	0.00544087	0.00870053	0.00922105	0.00498227	0.00721929	0.0140982	0.00788891	0.00957864	0.00496291	0.00495716	0.0069008	0.0101927	0.00595997	0.00770532	0.00495716	0.00669206	0.00679218	0.015017	0.00616279	0.00748132	0.00646589	0.0082683	0.00874159	0.0078713	0.00537944	0.00843967	0.00646726	0.00518884	0.00594366	0.00587861	0.00559199	0.00475004	0.00475004	0.00731415	0.00528799
philscie_445	0.00800852	0.00633582	0.00686781	0.0100918	0.00869569	0.00624745	0.00603359	0.00698557	0.00603371	0.00834456	0.00570776	0.00679422	0.00679759	0.00533706	0.00841062	0.0073231	0.0118979	0.00551182	0.0058891	0.0074434	0.00790509	0.00613226	0.00770737	0.00604606	0.00751474	0.00686552	0.00770101	0.00999295	0.00573582	0.00613084	0.00721328	0.00853267	0.00686717	0.012266	0.00819072	0.0153053	0.00644774	0.00863376	0.00624797	0.00632269	0.00533706	0.00699009	0.00572387	0.00601993	0.00606028	0.00735784	0.00606064	0.00679945	0.00637807
philscie_446	0.00868458	0.00920961	0.0119861	0.00667209	0.00636399	0.00583232	0.00735652	0.00772772	0.00573245	0.00624417	0.00976451	0.00772033	0.00833044	0.00548731	0.00887892	0.00696028	0.0231787	0.0151492	0.00562845	0.0118816	0.00959198	0.00680863	0.00642224	0.0137412	0.00579782	0.00801921	0.00721911	0.00682082	0.00831088	0.00608614	0.00919663	0.00605885	0.00651155	0.00792982	0.0061818	0.00666781	0.00933335	0.00669847	0.00693903	0.00636417	0.00717352	0.00720872	0.00635191	0.00874928	0.0058837	0.00904991	0.00882203	0.0100409	0.00940379
philscie_447	0.0064049	0.006047	0.0181078	0.00726493	0.00580313	0.00574639	0.00668127	0.00639876	0.00967308	0.00667256	0.00571203	0.00804815	0.00602203	0.00575632	0.00790574	0.00701467	0.0100206	0.00570457	0.00662688	0.00772486	0.00870934	0.00580313	0.00626974	0.00580313	0.00611791	0.00590269	0.00633977	0.00722597	0.00948352	0.0078035	0.0158339	0.00570457	0.00542862	0.00663198	0.00644778	0.00617764	0.00790282	0.00580313	0.00709136	0.005817	0.00603973	0.0061277	0.00693866	0.00620538	0.00542862	0.00943325	0.00807239	0.00882607	0.0111802
philscie_448	0.0075896	0.00826726	0.00643287	0.00665184	0.00660198	0.00607176	0.00570329	0.00730872	0.00670656	0.00789914	0.00860447	0.00716896	0.00799076	0.00607823	0.00717069	0.00678056	0.0209503	0.0114895	0.00667234	0.00954622	0.0269112	0.00858464	0.0106115	0.00783267	0.00619271	0.00565623	0.00657454	0.00727134	0.00677395	0.00887821	0.00729753	0.00651788	0.00536245	0.00760199	0.0083432	0.00664678	0.0097015	0.00779933	0.00647158	0.00765616	0.00947889	0.00929449	0.0100863	0.0141927	0.008492	0.00632046	0.00603897	0.00534483	0.00725387
philscie_449	0.00664411	0.00557171	0.00563205	0.00638886	0.00943912	0.00574247	0.00525995	0.00861228	0.0601681	0.00704211	0.00525995	0.00593849	0.0129407	0.00525995	0.00525995	0.00674313	0.021873	0.00674823	0.00582494	0.00902086	0.00920644	0.00704516	0.00619578	0.00610664	0.0105787	0.00718039	0.00563205	0.00840509	0.00596997	0.00740039	0.00611441	0.00628191	0.00678799	0.00619724	0.00984118	0.00639357	0.00851441	0.00569524	0.00595905	0.00872148	0.00679348	0.00747808	0.0130008	0.00823649	0.00589507	0.00611441	0.00658174	0.00670558	0.00627065
philscie_450	0.00809751	0.00507904	0.0131811	0.00511633	0.00605005	0.00575669	0.00592544	0.00561608	0.00545793	0.00573755	0.00527955	0.0115395	0.00689451	0.00593943	0.0115883	0.00684516	0.00570167	0.00500954	0.0291573	0.006304	0.00651064	0.00646766	0.00540579	0.00575778	0.00664591	0.00600512	0.00625323	0.0103507	0.00859135	0.00757899	0.00569238	0.0058952	0.006177	0.0101462	0.00509539	0.00910596	0.00707465	0.00642344	0.00575651	0.00602007	0.00996045	0.00555652	0.00760441	0.00588955	0.00587017	0.0713999	0.00714639	0.00654284	0.016245
philscie_451	0.00697823	0.0113844	0.00588896	0.00588896	0.00704529	0.00656594	0.00623178	0.00633726	0.00633726	0.00746873	0.00663948	0.00717056	0.00735471	0.0066849	0.00621274	0.00917969	0.00732897	0.0134217	0.00588896	0.0126485	0.0122923	0.00588896	0.010905	0.0115224	0.00665513	0.00588896	0.00875156	0.00660126	0.00666688	0.00632066	0.00623178	0.00588896	0.0064867	0.00688962	0.0113048	0.00695718	0.0114394	0.00833826	0.00745709	0.00691353	0.00944183	0.0123907	0.00877746	0.0173166	0.00717409	0.00802342	0.00728417	0.00775433	0.00588896
philscie_452	0.005741	0.0197017	0.00717452	0.0056936	0.00761645	0.00736305	0.00543295	0.00691322	0.00582393	0.00568709	0.00986256	0.00543295	0.0319388	0.00615301	0.00609145	0.00656884	0.00798671	0.0294619	0.00644516	0.0359611	0.0236942	0.00651332	0.00674814	0.00801728	0.00642833	0.00596297	0.00627879	0.00692987	0.00572339	0.00543295	0.00713361	0.00618339	0.00837029	0.00706634	0.00631597	0.00781562	0.0124827	0.00543295	0.00660368	0.0185559	0.00637029	0.00817257	0.00623302	0.00651804	0.00625655	0.00833791	0.00612393	0.005796	0.00830986
philscie_453	0.0121202	0.0112947	0.00695681	0.00673941	0.0059	0.00651722	0.00685662	0.00549169	0.020518	0.00908549	0.00549169	0.0059928	0.00600445	0.0106964	0.00641039	0.00575108	0.0141791	0.010231	0.00630831	0.00549169	0.00932961	0.00649391	0.00671662	0.00630831	0.00610415	0.00678868	0.00862902	0.00820611	0.00627915	0.00905306	0.00549169	0.00549169	0.00549169	0.0110988	0.00828067	0.00549169	0.00757937	0.00800063	0.00726301	0.00549169	0.010646	0.0106631	0.0267749	0.0103576	0.0101868	0.00549169	0.00549169	0.00549169	0.00698611
philscie_454	0.00675008	0.0125531	0.00705277	0.00746091	0.0105986	0.0066574	0.00657407	0.00663467	0.00794555	0.00999423	0.00738342	0.00803107	0.00890109	0.00683031	0.00667759	0.00644079	0.0213356	0.0113499	0.00705667	0.0111708	0.00689041	0.00732447	0.00939843	0.00812808	0.00972912	0.00748984	0.0114182	0.00655314	0.00670657	0.00715379	0.00948238	0.0080354	0.00798645	0.00745269	0.00812476	0.00702908	0.00744118	0.0090378	0.00702202	0.00668582	0.00685669	0.00876935	0.00742291	0.00720389	0.00739661	0.0073404	0.00743331	0.00642109	0.00673792
philscie_455	0.00596911	0.00522206	0.00917719	0.00540647	0.00522206	0.00555909	0.0163087	0.00586452	0.00580884	0.00522206	0.00588488	0.00622896	0.00583058	0.00639979	0.0123622	0.00617198	0.00749807	0.00522206	0.0293826	0.00694093	0.00705815	0.00784954	0.00544419	0.00522206	0.00810381	0.00685533	0.00704158	0.00773382	0.00901315	0.00747542	0.00684218	0.0058271	0.00741073	0.00711807	0.00697141	0.00819449	0.00787701	0.00972697	0.00738069	0.0103126	0.00641409	0.00677349	0.00615768	0.00522206	0.00611815	0.035039	0.00722038	0.00671939	0.0215418
philscie_456	0.00632163	0.00803172	0.00769964	0.0189533	0.00837659	0.00626212	0.00613029	0.00697489	0.00640425	0.00880917	0.00664367	0.00624142	0.00730124	0.00617463	0.00713101	0.00785958	0.0485685	0.0075782	0.00671752	0.0106452	0.00753159	0.00753092	0.00743542	0.00755635	0.00732688	0.00606608	0.00735456	0.00750461	0.00603384	0.00684973	0.0096965	0.00768129	0.00679471	0.00754442	0.00924971	0.00698984	0.0104636	0.00778275	0.00699839	0.00713785	0.00668882	0.00791215	0.00732245	0.00920724	0.00679028	0.00656368	0.00700044	0.00674786	0.00651963
philscie_457	0.0102892	0.00946804	0.00841901	0.00642153	0.00661623	0.00714732	0.00654847	0.00862313	0.00566551	0.00673852	0.0076174	0.00677417	0.00787683	0.00631764	0.00685482	0.00585027	0.0123413	0.0109001	0.00734947	0.0105244	0.00921823	0.0064948	0.00737255	0.0083848	0.00634031	0.00645917	0.00729976	0.00746344	0.00622742	0.00605393	0.0089861	0.00652782	0.0058445	0.00728323	0.00808934	0.00686107	0.0113646	0.00735631	0.00646079	0.00761225	0.00689749	0.00763599	0.00721344	0.0115896	0.00644748	0.00856859	0.01599	0.00748059	0.0100904
philscie_458	0.00499009	0.00635114	0.0067404	0.0051757	0.00658635	0.00635174	0.00604747	0.00718987	0.00540154	0.00600993	0.00652884	0.00843391	0.0176891	0.00534364	0.0062621	0.00627239	0.00916139	0.00676979	0.00672814	0.0400162	0.00982114	0.00879388	0.00802743	0.00702578	0.00599982	0.0069935	0.00624014	0.00672821	0.00573331	0.00557945	0.00774945	0.00596179	0.00617747	0.00837038	0.00699499	0.00720318	0.00742421	0.00562256	0.00662584	0.0168789	0.00815112	0.00582203	0.00593884	0.00717393	0.00638163	0.00879682	0.00676219	0.0062141	0.00995081
philscie_459	0.00714511	0.0168638	0.00620316	0.00712263	0.00817523	0.0063905	0.00694934	0.00717489	0.00726239	0.00756425	0.00640332	0.00659053	0.0090415	0.00628773	0.00700272	0.00705664	0.00866059	0.0197004	0.00646846	0.00909772	0.0122411	0.00721032	0.00827804	0.0118209	0.007994	0.00696212	0.0090498	0.00721356	0.00647485	0.00748303	0.00710084	0.00749118	0.00809019	0.00721801	0.00935962	0.0069951	0.0115764	0.0080676	0.00633078	0.00769629	0.0107192	0.00838283	0.00766541	0.01015	0.0062368	0.0096147	0.013139	0.00739738	0.00686647
philscie_460	0.00842565	0.0260064	0.00656417	0.00716663	0.0068802	0.00745338	0.00544989	0.00611088	0.00709747	0.00887191	0.00667427	0.0104492	0.0125097	0.00589814	0.00901113	0.00638472	0.00779808	0.0131948	0.00544989	0.00926474	0.015233	0.00620071	0.00630105	0.0107965	0.00675147	0.00636971	0.0075165	0.00697446	0.00631547	0.0100125	0.00898599	0.00762727	0.00769601	0.00706621	0.0241003	0.00573514	0.00776683	0.00777124	0.00574177	0.00618339	0.0107103	0.00664617	0.00946652	0.00544989	0.00580849	0.00822072	0.00544989	0.00899714	0.00544989
philscie_461	0.0058463	0.00508322	0.00966433	0.00708518	0.00682626	0.00566505	0.00519765	0.00648072	0.00536856	0.00504107	0.00568633	0.00667393	0.00502492	0.0050813	0.00895259	0.00534109	0.00829854	0.00507198	0.0123416	0.0123563	0.00794562	0.00911756	0.00541943	0.00709318	0.00652612	0.00600948	0.00803928	0.00740855	0.0077886	0.00635613	0.0110458	0.00711374	0.00727957	0.0104503	0.00527513	0.00676273	0.00678	0.00606435	0.00773735	0.00616165	0.00741213	0.00600274	0.00637604	0.00530613	0.00535992	0.0111586	0.00787278	0.00675056	0.0175577
philscie_462	0.0132917	0.0133933	0.00958113	0.00974047	0.0074587	0.00656481	0.00535979	0.00621437	0.0122807	0.00594437	0.00719348	0.0231157	0.0145609	0.00581911	0.00643951	0.00593251	0.00607928	0.0312186	0.00851511	0.00887883	0.00653333	0.00894184	0.00721005	0.0146154	0.00658259	0.00535979	0.00611696	0.00685953	0.00668149	0.00767849	0.00819272	0.00614887	0.0123397	0.00681476	0.00828523	0.00761684	0.00720165	0.00609469	0.00651163	0.00581911	0.0115249	0.0100866	0.00995985	0.00805367	0.00661839	0.00577466	0.00535979	0.00860824	0.00664303
philscie_463	0.00682598	0.00602083	0.00658363	0.0062042	0.00685658	0.00588437	0.00565043	0.00614985	0.0069104	0.0133818	0.0056146	0.00688178	0.0074601	0.00592562	0.00572568	0.00893308	0.00736309	0.00621502	0.0068312	0.00580725	0.00834953	0.0061343	0.00609059	0.0064617	0.00765742	0.00699101	0.00687873	0.00859166	0.00607467	0.010691	0.00893595	0.00604645	0.00670714	0.00875922	0.00781493	0.00894474	0.00617706	0.00745411	0.00608921	0.00601398	0.00619393	0.00677908	0.00609932	0.00539244	0.00619405	0.00539244	0.00657348	0.00812419	0.00562094
philscie_464	0.00615209	0.00730264	0.00623387	0.00656287	0.00859217	0.00607241	0.00633137	0.00591958	0.00617676	0.0067205	0.0091174	0.0130679	0.00785489	0.00633997	0.00602236	0.00690162	0.012756	0.00966105	0.00581791	0.0151567	0.00856062	0.00969487	0.00719035	0.00661394	0.0063325	0.0114614	0.00658416	0.00686775	0.00582644	0.00631877	0.0107019	0.00609112	0.00678933	0.00874151	0.00642383	0.0106369	0.0087159	0.00705698	0.00619644	0.00837154	0.00596236	0.00636922	0.00648658	0.00580955	0.00618457	0.00593611	0.00646938	0.00744343	0.00682982
philscie_465	0.00582072	0.00541794	0.00597681	0.00689372	0.0100949	0.00579763	0.00541794	0.00579324	0.00775413	0.00734379	0.00541794	0.00609977	0.00777611	0.00564788	0.00595956	0.0095716	0.0196698	0.00661676	0.00639167	0.00610082	0.00704841	0.00622878	0.00762715	0.00665526	0.0064627	0.00613234	0.0092077	0.00691115	0.0055789	0.00730834	0.00696342	0.00719459	0.00725044	0.013622	0.00694595	0.00687217	0.00638676	0.00604068	0.00561914	0.00563995	0.00621578	0.00956157	0.00715278	0.00661828	0.00587186	0.00611511	0.00541794	0.00675056	0.00596367
philscie_466	0.00805841	0.0063389	0.00626162	0.00613808	0.00654173	0.00596929	0.00551173	0.00551173	0.00666884	0.00733061	0.00719962	0.00866574	0.00647369	0.00648068	0.0058904	0.00596929	0.00903994	0.00645613	0.00679509	0.00775165	0.00970741	0.00814547	0.00764169	0.00616494	0.00687638	0.00590392	0.00710002	0.0115138	0.00708341	0.00593409	0.0091693	0.00871957	0.0065997	0.0103897	0.00920904	0.00746743	0.00650142	0.00551173	0.00659885	0.00821254	0.00917887	0.00824957	0.00708267	0.00768627	0.00658115	0.00727892	0.00745589	0.00771596	0.00624382
philscie_467	0.0194218	0.00758155	0.0061839	0.0105053	0.00780917	0.0061839	0.00705743	0.0061839	0.0108266	0.00688273	0.0061839	0.0061839	0.0069992	0.016727	0.0061839	0.00702731	0.0102382	0.0061839	0.0061839	0.0061839	0.00705743	0.0069992	0.00762266	0.0069992	0.00899976	0.0061839	0.0069992	0.00688273	0.00694824	0.0101562	0.0092138	0.0061839	0.00822214	0.00862979	0.00913489	0.00692508	0.00749389	0.00997825	0.00708979	0.0061839	0.0061839	0.0061839	0.0185596	0.0120815	0.0201754	0.0061839	0.0061839	0.00906391	0.00686331
philscie_468	0.00517299	0.0091224	0.00517299	0.00517299	0.00993017	0.00517299	0.00639627	0.00517299	0.00660015	0.00629969	0.00629969	0.00639627	0.00877966	0.00517299	0.00517299	0.00517299	0.0130563	0.0110433	0.00990165	0.00788542	0.0276731	0.00517299	0.00909118	0.00783701	0.00517299	0.0109179	0.00517299	0.00801228	0.00639627	0.00906029	0.00953374	0.00517299	0.00633015	0.00639627	0.00517299	0.011229	0.0077434	0.00755158	0.00675872	0.00755342	0.0178805	0.00791587	0.0105479	0.0070345	0.00517299	0.00867828	0.00621725	0.00621725	0.00517299
philscie_469	0.00651877	0.00552463	0.00611958	0.00716124	0.00674576	0.00613491	0.00579393	0.00591469	0.00723822	0.00920825	0.00567576	0.00581469	0.00628555	0.00575011	0.00602892	0.00787001	0.0139367	0.00613531	0.00601713	0.00598413	0.0069043	0.00673955	0.00599552	0.0066087	0.00861924	0.00577614	0.00634584	0.0138806	0.00552916	0.00623485	0.010446	0.00626194	0.00744969	0.0150721	0.00668852	0.00683201	0.00725623	0.00636331	0.00664851	0.00586704	0.00594772	0.00562337	0.00548385	0.00606713	0.00547105	0.00570736	0.00587102	0.00606687	0.00558977
philscie_470	0.0063247	0.00874922	0.00667512	0.00863869	0.00792104	0.00698963	0.00647135	0.00665251	0.00827912	0.0104077	0.00746629	0.00841968	0.0076627	0.00612097	0.00660363	0.00772395	0.0150975	0.00803273	0.00645875	0.0095915	0.00794165	0.00675056	0.00749994	0.0075254	0.00792804	0.0072589	0.00943942	0.00706974	0.00664786	0.00756842	0.00905225	0.00620859	0.00847825	0.00877642	0.00891232	0.00664191	0.00794806	0.00725158	0.00642335	0.00695175	0.00681492	0.00702497	0.00730544	0.00720461	0.00752488	0.00710298	0.00737944	0.00845343	0.00655268
philscie_471	0.00613547	0.00598809	0.00730187	0.00990839	0.00652693	0.00504384	0.00504384	0.00504384	0.00572238	0.0261144	0.00547239	0.0124147	0.00820238	0.00550912	0.00663962	0.012324	0.0116855	0.00758422	0.00588847	0.00723426	0.00891843	0.00597517	0.00592	0.00863183	0.0105457	0.0149348	0.00658697	0.00603171	0.00670977	0.00649725	0.0108934	0.00572238	0.00548397	0.00536315	0.00620705	0.0065385	0.00606165	0.00659963	0.00664911	0.00504384	0.00818153	0.00558667	0.00758606	0.00504384	0.0054614	0.00555274	0.00946907	0.00818345	0.00648255
philscie_472	0.0074445	0.0122735	0.00712229	0.00630368	0.0089167	0.00634274	0.00609588	0.00725542	0.00670988	0.00752821	0.00717642	0.00896224	0.0131901	0.00604105	0.00620619	0.0071739	0.00989984	0.0370297	0.00703806	0.0143866	0.00916169	0.00853932	0.00861109	0.00868152	0.00568469	0.00604105	0.00683901	0.00738395	0.0063414	0.00666993	0.00854705	0.00645224	0.00633262	0.00674381	0.00829183	0.00837216	0.00692877	0.00807634	0.00601878	0.00885449	0.00730939	0.00944182	0.00675317	0.0110451	0.00661053	0.0065607	0.00819888	0.00596603	0.00828177
philscie_473	0.00713891	0.0102433	0.01	0.00606766	0.00697511	0.00659951	0.00626751	0.00638867	0.00707078	0.00734159	0.0240792	0.00773252	0.00829417	0.00955656	0.00666725	0.00850764	0.00591283	0.0140987	0.00711619	0.0147119	0.00805871	0.00729611	0.00612696	0.00726798	0.00741981	0.00571169	0.00688072	0.00828287	0.00638353	0.0064909	0.00680795	0.00617381	0.00688814	0.00906487	0.0095094	0.00733271	0.00820062	0.00717208	0.00661647	0.0163527	0.00964391	0.0078044	0.00588565	0.00649082	0.00805262	0.00772637	0.00596915	0.0080544	0.00675431
philscie_474	0.00596621	0.00669432	0.00814265	0.0047955	0.00588301	0.00586439	0.00709426	0.0126961	0.00519034	0.00548411	0.0048178	0.00489214	0.0111365	0.00591135	0.00776238	0.00565758	0.00759026	0.00572443	0.00529339	0.050175	0.00808037	0.00633957	0.00476744	0.0055905	0.00518003	0.00654862	0.00533387	0.00581176	0.00470851	0.0056553	0.00496374	0.00552958	0.00626583	0.00673956	0.00475157	0.00757984	0.00860821	0.00749512	0.00702879	0.0529072	0.00586138	0.00510962	0.0054177	0.00585128	0.00617076	0.00820791	0.00614052	0.00537408	0.00621367
philscie_475	0.00695998	0.00615423	0.00682259	0.00556843	0.00952968	0.00632547	0.00658779	0.00856548	0.00533069	0.0067888	0.00656852	0.00712781	0.00670338	0.00553703	0.00603623	0.00631916	0.00784242	0.0065917	0.00646803	0.017378	0.0120663	0.00835105	0.00767935	0.00580616	0.00638861	0.00659763	0.00533069	0.00604686	0.0068892	0.00607414	0.0100886	0.00819696	0.00625712	0.00753437	0.00576883	0.00620183	0.00667886	0.00592881	0.00935472	0.0191789	0.00748803	0.00569522	0.00601682	0.00678249	0.00624924	0.00599347	0.00608191	0.00663834	0.00871884
philscie_476	0.00551947	0.0100599	0.00672165	0.00551947	0.00730801	0.00551947	0.00620315	0.00551947	0.00551947	0.00551947	0.00588142	0.00551947	0.0378113	0.00757239	0.00723524	0.0313924	0.00598095	0.00783265	0.00551947	0.00799493	0.0109148	0.00918811	0.00607884	0.00622944	0.00662373	0.00607884	0.006156	0.00839264	0.00551947	0.00622944	0.00718302	0.00773696	0.00962308	0.00668341	0.00617873	0.00944016	0.00610548	0.00609632	0.0077411	0.0215331	0.00788236	0.00617873	0.00812373	0.00551947	0.0106972	0.00724906	0.00613478	0.00670276	0.00551947
philscie_477	0.00540989	0.00540989	0.00891983	0.00736067	0.00831491	0.00540989	0.00540989	0.0065902	0.00540989	0.00729838	0.00887011	0.00847367	0.0114223	0.00735891	0.00902814	0.0062361	0.00757759	0.00638191	0.00540989	0.0720231	0.0100747	0.00714929	0.00641136	0.00621595	0.00651151	0.00921483	0.00641136	0.00742953	0.00540989	0.00540989	0.00719761	0.00647597	0.00698363	0.00788853	0.0062361	0.0120496	0.00540989	0.00540989	0.0061443	0.00647597	0.00540989	0.00540989	0.00540989	0.00663391	0.0062361	0.00748131	0.00540989	0.00687872	0.00611305
philscie_478	0.00803701	0.00720346	0.00724872	0.00855466	0.00727409	0.0064442	0.00887843	0.00572879	0.00834517	0.0068814	0.00689787	0.00718517	0.00888074	0.0068814	0.00728681	0.00699018	0.00721072	0.012776	0.0064442	0.00572879	0.0157105	0.00572879	0.00836604	0.00572879	0.00572879	0.00632156	0.00768175	0.0116006	0.00804013	0.00646975	0.00681112	0.00655867	0.00792614	0.0116265	0.0202402	0.00679907	0.00626076	0.0064972	0.00642036	0.00572879	0.0097617	0.0123365	0.0257394	0.00773474	0.00572879	0.00646975	0.00626076	0.00642036	0.00790059
philscie_479	0.00574017	0.00663449	0.00574017	0.00737551	0.00886094	0.00574017	0.00574017	0.00801281	0.00574017	0.00748013	0.00574017	0.00676225	0.010132	0.00574017	0.00676225	0.00669411	0.0103297	0.00869644	0.00663449	0.010554	0.00975803	0.00762134	0.00672701	0.00645563	0.0069326	0.00734995	0.00574017	0.0104546	0.00779482	0.00680011	0.00645563	0.00795469	0.00663449	0.00655784	0.00983586	0.00809427	0.00574017	0.00574017	0.00574017	0.00658189	0.00574017	0.00574017	0.00574017	0.00669411	0.00574017	0.00751179	0.00574017	0.00778434	0.00672701
philscie_480	0.00821176	0.00652397	0.00898926	0.00702806	0.0076031	0.00510981	0.0144315	0.0055439	0.00605379	0.00554646	0.0063174	0.0101373	0.00609549	0.00523401	0.0138911	0.00835268	0.0126357	0.00860401	0.0146616	0.0125403	0.00831172	0.00675399	0.012409	0.00732588	0.0062089	0.00637091	0.00603378	0.00561771	0.00604702	0.00854962	0.00923762	0.00743227	0.00642038	0.00625719	0.00832466	0.00803021	0.0129845	0.00680523	0.00667468	0.00636019	0.0121493	0.00685274	0.00697392	0.0070541	0.00564094	0.0140621	0.009482	0.00838121	0.0077804
philscie_481	0.00597106	0.00734585	0.00777802	0.00665526	0.0067869	0.00624158	0.00621718	0.00931625	0.00643672	0.00728214	0.00847057	0.00795364	0.00888838	0.00603286	0.00663854	0.00732289	0.00773569	0.0283687	0.00835885	0.0105658	0.00668372	0.00812492	0.0070023	0.00641417	0.00927636	0.00601708	0.00657781	0.00738638	0.00685649	0.00674517	0.0112898	0.0067652	0.00714135	0.00618661	0.0064651	0.00802115	0.0160155	0.00655036	0.00681309	0.0106752	0.0060514	0.00653606	0.00671961	0.00689338	0.00654079	0.0094717	0.0101538	0.00606078	0.00773791
philscie_482	0.0184639	0.00783392	0.0124767	0.00555148	0.00909553	0.0060878	0.0106133	0.00643342	0.00607778	0.00602126	0.0151195	0.00713242	0.00844742	0.00784604	0.0071698	0.00844582	0.00591117	0.00703525	0.00820129	0.0114906	0.0227045	0.00752122	0.00592491	0.00656663	0.0059803	0.00706291	0.00584393	0.0112946	0.0081849	0.00705626	0.00595653	0.0063879	0.00685453	0.0110448	0.00670975	0.0103849	0.00686127	0.00701952	0.00699231	0.00813587	0.0103799	0.00647714	0.00605416	0.00627603	0.00849153	0.00735906	0.00709343	0.00654355	0.0076271
philscie_483	0.00698309	0.00890102	0.00669858	0.00617194	0.00769393	0.0082433	0.00600927	0.00650604	0.00699398	0.00990774	0.00614793	0.00862976	0.0108463	0.00608264	0.00619211	0.00689658	0.00902287	0.0067157	0.0074839	0.00762102	0.00860982	0.00668834	0.0067098	0.00661688	0.00843024	0.00727844	0.00749049	0.0103771	0.00668054	0.00651742	0.00900934	0.00772512	0.00682677	0.00802168	0.00952873	0.0120103	0.0073442	0.00725223	0.00617785	0.00624558	0.00643893	0.00644517	0.00654573	0.00709133	0.0058738	0.00635757	0.00676655	0.00632952	0.00641266
philscie_484	0.0055076	0.0482423	0.00743952	0.00857154	0.0055076	0.00944618	0.0055076	0.00642209	0.0055076	0.00741106	0.00625795	0.00610482	0.0097569	0.0055076	0.00746723	0.0055076	0.0114745	0.0107665	0.00734365	0.012001	0.0105965	0.0055076	0.00629851	0.00950011	0.00810259	0.00634371	0.00677994	0.0121582	0.00689573	0.00838396	0.00976281	0.0114276	0.0115473	0.0055076	0.0170434	0.0055076	0.00655273	0.00753355	0.0055076	0.00900405	0.00734688	0.0136437	0.0055076	0.0124273	0.00713462	0.00849566	0.00835269	0.00634371	0.00663313
philscie_485	0.00671038	0.00897035	0.00584782	0.016345	0.00531897	0.00594211	0.00531897	0.00589164	0.00603398	0.0282668	0.00531897	0.00583872	0.00673417	0.00623407	0.00674536	0.00836084	0.0181084	0.0276664	0.00556449	0.00659221	0.00719387	0.00598351	0.00765742	0.0129932	0.00887547	0.0063841	0.00762923	0.00650753	0.00661535	0.00928185	0.00573839	0.00748566	0.0062334	0.00945615	0.00952587	0.00694517	0.0105635	0.00597777	0.00585024	0.00531897	0.00572161	0.0065391	0.00566608	0.00774508	0.00595669	0.00654927	0.00649412	0.00681297	0.00604967
philscie_486	0.00927463	0.00566191	0.00783257	0.00798211	0.00587706	0.0053914	0.0224627	0.00810899	0.00496483	0.00555238	0.00592516	0.00867626	0.00597242	0.0148793	0.00747306	0.00804262	0.00743694	0.00841943	0.0118431	0.00594255	0.00612218	0.00701773	0.00683061	0.00773546	0.0061768	0.00929131	0.00583562	0.00944713	0.00786501	0.00722924	0.00744402	0.00827647	0.0057438	0.00685487	0.00552865	0.00993882	0.00678103	0.00765068	0.0154712	0.00493652	0.00785445	0.00692016	0.00868765	0.00588779	0.0136314	0.00766682	0.00531422	0.00580935	0.0171126
philscie_487	0.00795491	0.00483587	0.0569775	0.00521601	0.00653319	0.00522715	0.0096447	0.00642556	0.00499626	0.00894119	0.00507645	0.00602294	0.00628688	0.00593604	0.0130986	0.00874109	0.00483587	0.00511347	0.00593517	0.00818868	0.00551575	0.0257313	0.00654977	0.00483587	0.00515808	0.00646596	0.00579471	0.00595689	0.00687055	0.0103687	0.00821576	0.00621901	0.0051366	0.00916986	0.00549832	0.00748106	0.0052263	0.00861412	0.0103078	0.00570663	0.00687405	0.00611843	0.00526152	0.00500372	0.00707916	0.0131138	0.00745891	0.00570934	0.0116033
philscie_488	0.00631837	0.00567074	0.00704464	0.00799385	0.0103334	0.00567074	0.00652561	0.00620503	0.006966	0.00875213	0.00567074	0.0226783	0.00615646	0.00721503	0.00725601	0.0064077	0.00643402	0.0102367	0.00836756	0.00689199	0.0106089	0.00889225	0.00715305	0.0110786	0.00898138	0.00862947	0.00733608	0.00801929	0.00888346	0.00967306	0.0140807	0.00567074	0.00567074	0.00872027	0.00709553	0.00884039	0.00631837	0.00613534	0.00728889	0.00623316	0.00885672	0.00725384	0.00789999	0.0126512	0.00756737	0.0096161	0.0114056	0.00972221	0.00789228
philscie_489	0.00939999	0.00730764	0.0181714	0.00592873	0.00802966	0.00507136	0.00622039	0.0190338	0.00507136	0.00590724	0.0133326	0.00538953	0.0093628	0.00538953	0.00563108	0.00615946	0.00698624	0.00571907	0.00633059	0.0156426	0.00746814	0.00715635	0.00631222	0.00652081	0.00507136	0.00669886	0.00698545	0.0128637	0.00611642	0.0154301	0.00558359	0.00637146	0.00597421	0.0128158	0.00917805	0.00811251	0.00535097	0.00698751	0.00558164	0.00529641	0.00622489	0.00562333	0.00759744	0.00590946	0.00559038	0.00642971	0.00554579	0.00652591	0.00507136
philscie_490	0.00501236	0.0087632	0.00560786	0.00622031	0.0112403	0.00665062	0.00555373	0.00628508	0.00501236	0.0062339	0.0211193	0.00861835	0.0111243	0.0055417	0.00734355	0.00645015	0.0129138	0.00819881	0.00622329	0.0167903	0.00873839	0.0063546	0.00726657	0.00701419	0.00634495	0.00501236	0.00943193	0.00789329	0.00715777	0.00723964	0.00823062	0.00501236	0.00501236	0.00592852	0.00501236	0.00607103	0.016743	0.00855315	0.00953005	0.0102462	0.00581321	0.00776299	0.00567403	0.00729813	0.0150206	0.00662683	0.00816637	0.00861592	0.00840962
philscie_491	0.00591374	0.00509999	0.0109394	0.00667882	0.00688419	0.00544029	0.00723026	0.00568951	0.00704651	0.00947978	0.00591432	0.00850599	0.00666348	0.00795719	0.00772979	0.0103714	0.0166347	0.00540382	0.00601192	0.00588736	0.00627149	0.009421	0.00657431	0.00665069	0.00509999	0.00785671	0.00914756	0.00653116	0.00664114	0.00590943	0.00839057	0.00567693	0.00529334	0.00729389	0.00654889	0.00735805	0.020854	0.00788154	0.00681839	0.00550084	0.00911536	0.00673022	0.01065	0.00736096	0.00534306	0.0061216	0.0084381	0.00859332	0.00608107
philscie_492	0.0059744	0.0126377	0.00708075	0.00738539	0.00626022	0.00801102	0.00548078	0.00686776	0.0070947	0.00609262	0.00989587	0.00681795	0.00955342	0.00574962	0.00710677	0.00735731	0.00776309	0.0162858	0.00666481	0.0145123	0.0155209	0.00708614	0.00639231	0.00982892	0.00905935	0.00706007	0.00819089	0.00817772	0.00574962	0.00602059	0.00850094	0.0056656	0.00690382	0.00697158	0.00740018	0.00758857	0.00849582	0.00687861	0.00647836	0.0109297	0.00744435	0.00766601	0.00714241	0.0102159	0.00761081	0.00601895	0.00650782	0.00777484	0.00640971
philscie_493	0.00551565	0.0120765	0.00592808	0.00739595	0.00815013	0.00504823	0.00504823	0.00600006	0.00860704	0.00692427	0.00704476	0.0116195	0.00594141	0.00553073	0.00606258	0.0088186	0.0828227	0.0142636	0.00599815	0.00789245	0.0079562	0.00786973	0.00806391	0.0112272	0.00894026	0.00898984	0.00597416	0.006985	0.00504823	0.00974639	0.0120705	0.00696992	0.00748731	0.00624298	0.00804081	0.00687193	0.00763965	0.00688573	0.00658069	0.00602931	0.00548816	0.00714139	0.00547559	0.0121441	0.00627219	0.00724129	0.00685049	0.00601322	0.00504823
philscie_494	0.00852681	0.00749876	0.00852966	0.00679337	0.00609801	0.0066027	0.00566979	0.0090136	0.00566979	0.00621221	0.00978023	0.00566979	0.00840086	0.00689834	0.00795244	0.00566979	0.0120936	0.00927486	0.00666422	0.0563563	0.00792315	0.00995847	0.00610959	0.00604822	0.00780031	0.00614839	0.00723764	0.00904018	0.00566979	0.00811769	0.00922731	0.00777098	0.00566979	0.00842038	0.00640945	0.0096888	0.00688085	0.00683808	0.00672956	0.00692153	0.00566979	0.00613472	0.00566979	0.00689834	0.00566979	0.00566979	0.00685633	0.00660041	0.0117838
philscie_495	0.0114515	0.0123011	0.00667835	0.00523949	0.00990444	0.00523949	0.0109768	0.00523949	0.00523949	0.00663838	0.00523949	0.00523949	0.00919083	0.00703807	0.00523949	0.00672067	0.0105338	0.0352572	0.00523949	0.0138985	0.00523949	0.00969052	0.00523949	0.0333606	0.00686401	0.00686401	0.00681324	0.00643854	0.00820442	0.0112507	0.00523949	0.00523949	0.00523949	0.00697605	0.00703807	0.00960075	0.00523949	0.00676555	0.00523949	0.00703807	0.0120073	0.0072539	0.00717642	0.0412981	0.00523949	0.00523949	0.00523949	0.00643854	0.00733783
philscie_496	0.00510042	0.0587503	0.00510042	0.00510042	0.00510042	0.00510042	0.00510042	0.0062549	0.00510042	0.00595253	0.00609455	0.00744963	0.00686804	0.00510042	0.00673386	0.00510042	0.00510042	0.0243081	0.00568712	0.0143118	0.00980288	0.00593272	0.00510042	0.0316586	0.0125691	0.00510042	0.00612296	0.00609455	0.00510042	0.00510042	0.0173873	0.00725394	0.00987226	0.00510042	0.0077041	0.00510042	0.0110164	0.00686804	0.00604223	0.00737272	0.00575113	0.0111228	0.00510042	0.0116572	0.00780242	0.00510042	0.0071203	0.00775508	0.00822701
philscie_497	0.00613818	0.0185086	0.00560574	0.00540532	0.00489313	0.00489313	0.00572314	0.00603458	0.0053898	0.00580369	0.00720253	0.00580508	0.00692119	0.0056706	0.00635124	0.0083324	0.00713325	0.065141	0.00674103	0.0158101	0.0108427	0.00638858	0.0112831	0.0207094	0.00537519	0.0079373	0.00534841	0.00683945	0.00711529	0.00637658	0.011975	0.00581197	0.00659389	0.00751512	0.0248732	0.00679244	0.00540532	0.00560574	0.0066572	0.00645255	0.00530288	0.0066736	0.00522762	0.0162741	0.00575576	0.0104999	0.00583277	0.00596205	0.00523459
philscie_498	0.0078867	0.0244574	0.00601133	0.00526742	0.00809268	0.00744226	0.00598568	0.00798429	0.00526742	0.00526742	0.00589862	0.00665151	0.00652981	0.0069587	0.00706941	0.00526742	0.00596174	0.0104816	0.00933819	0.00909931	0.0109528	0.00810439	0.00641414	0.0103853	0.00838132	0.00526742	0.00794679	0.00855892	0.00526742	0.00687774	0.0071648	0.00583038	0.00732099	0.00788599	0.00694823	0.00974266	0.00735191	0.00617305	0.00526742	0.00948491	0.00799558	0.00657053	0.00798513	0.0237361	0.00628592	0.00584602	0.00526742	0.00598568	0.00756104
philscie_499	0.00677679	0.0319284	0.00588177	0.00588177	0.0106732	0.00764368	0.00685137	0.00698561	0.00660897	0.00825599	0.00647845	0.00588177	0.0101497	0.00646353	0.00658693	0.00588177	0.00782097	0.0253613	0.00693952	0.0103568	0.0101023	0.00778219	0.00769738	0.0195146	0.00642294	0.00588177	0.0110625	0.0065107	0.00588177	0.00701691	0.00748663	0.00588177	0.00845328	0.00588177	0.0102466	0.00588177	0.00782579	0.00780819	0.00689353	0.00652817	0.00862159	0.0118408	0.00588177	0.0125524	0.00693952	0.00641064	0.00873626	0.00671286	0.00588177
philscie_500	0.00731394	0.0185396	0.00733484	0.00616284	0.00657733	0.00827146	0.00682898	0.00661501	0.00645542	0.00726149	0.00692694	0.00758217	0.00851888	0.00684889	0.00868776	0.0068968	0.00889577	0.035826	0.00688847	0.0104384	0.00853331	0.00653127	0.00797497	0.0140307	0.00719251	0.00715852	0.00696378	0.00725422	0.00653127	0.00656075	0.00774286	0.00616284	0.00835262	0.00616284	0.00938668	0.00657733	0.0116594	0.0068637	0.00693261	0.00654544	0.00694576	0.00834474	0.00715301	0.00967445	0.00648373	0.00912054	0.00875617	0.00647371	0.00682961
philscie_501	0.00700061	0.0187291	0.00572721	0.00710255	0.00594996	0.00611347	0.00579123	0.00621193	0.00698681	0.00920071	0.00619368	0.00573227	0.007708	0.00550952	0.00671484	0.00898917	0.0074818	0.0279634	0.00623267	0.00751886	0.0164083	0.00632803	0.00853322	0.021108	0.0117743	0.0058398	0.0129036	0.00582879	0.00662688	0.008312	0.00652461	0.00612152	0.00580884	0.00652992	0.0191135	0.00701721	0.00846975	0.0100402	0.00586427	0.00750658	0.00650038	0.00897559	0.00578318	0.0110744	0.0058398	0.00798742	0.00550952	0.00711341	0.00678
philscie_502	0.00551504	0.00865234	0.00630576	0.00551504	0.00649026	0.00757383	0.00551504	0.00624646	0.00774291	0.0102073	0.00927659	0.00551504	0.00770928	0.00551504	0.00551504	0.00673406	0.00764349	0.0435487	0.00659862	0.0102664	0.00551504	0.011364	0.00743815	0.0142486	0.00952694	0.00551504	0.0113639	0.00630576	0.00659862	0.00693723	0.0066853	0.00709648	0.00551504	0.00756876	0.014714	0.00716362	0.00642931	0.00755456	0.00551504	0.0064016	0.0149449	0.00743452	0.014483	0.0134076	0.00551504	0.00837313	0.00551504	0.00816146	0.00551504
philscie_503	0.00554422	0.00611842	0.00549037	0.00534265	0.00992696	0.00532038	0.00651424	0.00693574	0.00634896	0.00619787	0.00948743	0.00659538	0.0088235	0.00476019	0.0079611	0.00652803	0.00585601	0.0056476	0.00534174	0.0742331	0.00691361	0.00765886	0.00570434	0.00557104	0.00545868	0.00586847	0.00542232	0.00845392	0.00513911	0.00832922	0.00784419	0.004937	0.00604217	0.00590157	0.00605394	0.0113802	0.00975707	0.00535015	0.00758062	0.0115391	0.00705999	0.00648103	0.005091	0.00580408	0.00727274	0.00666171	0.00679576	0.00817462	0.0109984
philscie_504	0.0118463	0.0061797	0.00542197	0.00528601	0.00710414	0.00486475	0.00555419	0.00545788	0.00749053	0.00972024	0.00533101	0.0172748	0.00775639	0.00618745	0.00574774	0.0110087	0.00707044	0.00649871	0.00648478	0.00731408	0.00752096	0.00537507	0.00617046	0.00552653	0.00680994	0.00668395	0.00635151	0.0109152	0.00537625	0.0092873	0.00587087	0.00670784	0.00553954	0.0168975	0.00585311	0.0099082	0.00638769	0.00764175	0.00516124	0.00532425	0.0052329	0.0061668	0.00616012	0.0056933	0.00542683	0.00855595	0.00821643	0.00742333	0.00976882
philscie_505	0.00498048	0.0067266	0.00829624	0.00523663	0.00729046	0.00499315	0.00537167	0.00992673	0.00518244	0.00509022	0.0161974	0.00515731	0.0157977	0.00505464	0.00574248	0.00764589	0.00571262	0.00877879	0.0060795	0.0481935	0.0147726	0.00861613	0.0048443	0.00583559	0.00684094	0.00738898	0.0073079	0.00928962	0.00736544	0.00617644	0.00723778	0.00637618	0.00524845	0.00604504	0.00548959	0.00784409	0.00621286	0.00634255	0.00640087	0.0316412	0.00631594	0.00556721	0.00554054	0.00534319	0.00487053	0.00652135	0.00560078	0.00529153	0.00617802
philscie_506	0.00587023	0.00888753	0.00630385	0.00672065	0.0096819	0.00509591	0.00601102	0.0107834	0.00644876	0.00573843	0.00617443	0.00583246	0.00703171	0.00509591	0.00509591	0.00509591	0.0100126	0.0448316	0.00621437	0.0101958	0.00571221	0.00741888	0.0136439	0.00509591	0.00681394	0.00509591	0.00695472	0.00692015	0.00509591	0.00583246	0.00800699	0.00929839	0.00712577	0.00601102	0.007502	0.0117581	0.00878018	0.00910343	0.00509591	0.00591209	0.00591209	0.00509591	0.00571221	0.0206884	0.00509591	0.00509591	0.00509591	0.00725295	0.00589061
philscie_507	0.0102004	0.00704571	0.00994368	0.00784782	0.00759249	0.00636432	0.00644836	0.00653041	0.00775766	0.0364276	0.00707692	0.00668712	0.0106947	0.0132643	0.0085139	0.0113029	0.00902869	0.00602733	0.00681665	0.00727379	0.0075866	0.00642515	0.00668021	0.00692069	0.00716768	0.00650202	0.00911055	0.00667888	0.00685086	0.00632139	0.00752171	0.00754021	0.00683747	0.00650985	0.0132473	0.00613497	0.00664944	0.0066988	0.00660854	0.00601451	0.00613655	0.00742413	0.00763634	0.00600881	0.00856962	0.00586063	0.00761239	0.00855323	0.00664765
philscie_508	0.00568095	0.141851	0.00530975	0.00534898	0.00723307	0.00643856	0.00625856	0.00579042	0.00598203	0.00558521	0.00671826	0.00898157	0.00616117	0.00706308	0.00612051	0.00681322	0.00774923	0.00858339	0.00706677	0.0087873	0.00622036	0.00668049	0.00699826	0.00672725	0.00721443	0.00635952	0.00676676	0.00679437	0.00526156	0.00554927	0.00614824	0.00554403	0.00768251	0.00724937	0.00722127	0.00701997	0.0222529	0.00624413	0.00820993	0.00734972	0.00529258	0.00592036	0.00621898	0.00768296	0.00674707	0.00599252	0.0058307	0.00669687	0.00858952
philscie_509	0.00638899	0.0857112	0.00600244	0.00638383	0.00826061	0.00633714	0.00502211	0.00821991	0.00639917	0.00627301	0.0055467	0.00665917	0.0166384	0.00548113	0.00646576	0.00639822	0.0072936	0.0168904	0.00654975	0.0129093	0.0149847	0.00570842	0.00759807	0.0103781	0.00616398	0.00714794	0.00733442	0.0145991	0.00502211	0.00538932	0.00583753	0.00730927	0.00707658	0.00618227	0.0336475	0.0102645	0.00637577	0.00596638	0.00584114	0.00919368	0.00609928	0.0115203	0.00794993	0.00904389	0.00502211	0.00640731	0.00594666	0.00951154	0.00544178
philscie_510	0.00719687	0.0125314	0.00512273	0.00873575	0.0107947	0.00512273	0.00512273	0.00672278	0.00512273	0.00512273	0.00512273	0.00512273	0.0129084	0.00512273	0.00634016	0.00755759	0.01203	0.033614	0.00841696	0.0277032	0.0149365	0.00698946	0.00612276	0.00899354	0.00734019	0.00512273	0.00873575	0.0111544	0.00512273	0.00667833	0.00512273	0.00512273	0.00512273	0.0109229	0.00731888	0.00512273	0.00712279	0.00512273	0.00512273	0.00871044	0.00655867	0.00719687	0.00712279	0.00889209	0.0101229	0.00512273	0.00512273	0.0062208	0.00659646
philscie_511	0.0131056	0.0097405	0.00559048	0.00662263	0.00547372	0.00544255	0.00658847	0.00609417	0.0207167	0.00743757	0.00899779	0.00627085	0.0101293	0.00812833	0.00609726	0.0102122	0.0067966	0.00926248	0.00782767	0.00698063	0.0353731	0.00690186	0.00633688	0.00800144	0.00773363	0.00665517	0.00921088	0.00838286	0.0059812	0.00773588	0.00859218	0.0060586	0.00646883	0.00783508	0.0110743	0.00837024	0.00566265	0.0089421	0.00942731	0.00627228	0.00828584	0.00839121	0.0213412	0.00787961	0.0116691	0.00576635	0.0057712	0.00615127	0.00650549
philscie_512	0.00656288	0.00594068	0.00705119	0.00770208	0.00656434	0.005468	0.0149606	0.00565048	0.0087499	0.00788158	0.0061264	0.00869217	0.00650007	0.00544145	0.00854499	0.00561455	0.0188779	0.00661305	0.00925218	0.00943885	0.00833062	0.00676589	0.00840584	0.00770579	0.00698608	0.00635743	0.00989743	0.00785119	0.00701747	0.0102651	0.00813308	0.00975556	0.00647045	0.0118025	0.00816326	0.00791873	0.0102714	0.00624303	0.00704448	0.00595271	0.00872327	0.00709181	0.00616385	0.00717536	0.005633	0.0100098	0.0128737	0.00684752	0.00837643
philscie_513	0.00714898	0.00605768	0.00625285	0.00857849	0.00759585	0.00566663	0.00546345	0.00602181	0.00603952	0.0116352	0.00593759	0.0163421	0.00634576	0.00583974	0.00666679	0.0106893	0.0106295	0.00717873	0.00591385	0.00656157	0.00712544	0.00650246	0.00945542	0.00587612	0.00655655	0.00827705	0.00944746	0.00866501	0.00639525	0.00558172	0.0294058	0.00757993	0.00678795	0.00874094	0.00745757	0.00860626	0.00826132	0.00912615	0.00626175	0.00642974	0.00612675	0.00758305	0.00597748	0.00583211	0.00656356	0.00633773	0.0059198	0.00613534	0.00599302
philscie_514	0.00667019	0.00629519	0.00654365	0.00910299	0.00630656	0.00582671	0.00616099	0.00754252	0.00617037	0.00933873	0.00661273	0.0104538	0.00706248	0.00608556	0.00615968	0.00677923	0.0218488	0.0100454	0.00593244	0.00773949	0.00955454	0.00592647	0.00780101	0.00910727	0.00786452	0.00655712	0.00885252	0.00943741	0.00623657	0.00594478	0.00734567	0.00655614	0.00677763	0.0127361	0.00826137	0.00811864	0.0093577	0.00767559	0.00640937	0.00885576	0.00720288	0.00679546	0.00651177	0.010221	0.00607157	0.00656422	0.00744218	0.00685694	0.00593977
philscie_515	0.00568474	0.00647247	0.00568474	0.0101967	0.00568474	0.00568474	0.00568474	0.00700814	0.00568474	0.00797737	0.00568474	0.00651186	0.00671864	0.00568474	0.00568474	0.00747057	0.0165907	0.00813548	0.00568474	0.0113421	0.00675199	0.00568474	0.00665782	0.00649169	0.00643667	0.00671864	0.0181962	0.00568474	0.00643667	0.00757531	0.00568474	0.00568474	0.00834859	0.00932888	0.00874581	0.00568474	0.0114916	0.00890341	0.00765408	0.00745715	0.00568474	0.00568474	0.00568474	0.00920267	0.00750638	0.00568474	0.00568474	0.00568474	0.00649169
philscie_516	0.0070531	0.0272381	0.00590824	0.00709576	0.00758766	0.00616775	0.0061591	0.00701266	0.00691031	0.00761893	0.00672827	0.00752891	0.00920728	0.006151	0.00662333	0.00708501	0.0124544	0.0197543	0.00727762	0.00966309	0.0162253	0.00688847	0.00834099	0.0183743	0.00656618	0.00660003	0.00933685	0.00783154	0.00635714	0.0069814	0.00921993	0.00629082	0.00663456	0.00638909	0.0113541	0.0061591	0.0079737	0.00672456	0.00725568	0.00817503	0.00740634	0.00748985	0.00651125	0.00995024	0.00741984	0.00794015	0.00722526	0.00664071	0.00795406
philscie_517	0.00592191	0.0189014	0.00670957	0.00708257	0.00736889	0.00641235	0.00621026	0.00555117	0.0076894	0.0079116	0.0067278	0.00813626	0.00948607	0.00631512	0.00621968	0.00891878	0.00670929	0.0176595	0.00614435	0.00902794	0.0124949	0.00585537	0.00808252	0.0161469	0.00872721	0.00625146	0.0108219	0.00831265	0.00555117	0.00747172	0.00593387	0.00588072	0.00722472	0.00688992	0.0112075	0.00591068	0.00635757	0.00750754	0.0059001	0.00651845	0.00593387	0.00680965	0.00584776	0.0132955	0.00555117	0.00659983	0.00727165	0.0108852	0.00759946
philscie_518	0.00503926	0.00503926	0.00698127	0.00503926	0.00503926	0.00503926	0.00503926	0.00503926	0.00503926	0.0138042	0.00503926	0.0292116	0.00676933	0.00875223	0.00503926	0.0115439	0.0134572	0.00669411	0.00503926	0.00586669	0.0073388	0.00503926	0.00503926	0.00949158	0.00739385	0.00662792	0.0182455	0.00636314	0.00773267	0.0062804	0.00503926	0.00503926	0.00503926	0.00845608	0.00799744	0.00503926	0.0331069	0.00622483	0.00503926	0.00503926	0.0059629	0.00620739	0.0110588	0.0059629	0.00605763	0.0059629	0.0123366	0.0183837	0.00656681
[truncated: 4,083 more rows]
[truncated: 77 more columns]

## Sheet: Discretized topics per article
Article \ Topic	0	2	3	4	5	6	8	9	10	11	12	13	16	17	19	20	21	22	26	28	31	32	33	35	36	38	39	40	41	43	45	47	48	49	50	51	52	54	55	56	57	59	60	62	65	67	70	72	73
[truncated: 4,602 more rows]
[truncated: 77 more columns]

## Sheet: 6875 initial rules
Rule_number	Antecedent 1	Antecedent 2	Antecedent 3	Antecedent 4	Antecedent 5	Antecedent 6	Predicted cluster
[1]	H6_Evolutionary-games_(Biology)						11
[truncated: 6,874 more rows]

[truncated: 2 more sheets: 96 selected rules, 96 rules applied to all docs]
